# Supplementary material for: High serum CRP influences myocardial miRNA profiles in ischemia-reperfusion injury of rat heart
Source: PLoS One. 2019 May 7;14(5):e0216610. doi: 10.1371/journal.pone.0216610 (PMC6504103; doi:10.1371/journal.pone.0216610)
Supplement: S1 Data — (XLSX) [file pone.0216610.s001.xlsx]

## Sheet: Normalized data blue
Gene Name	Probe Name	Class Name	Rat2 Blue	Rat3 Blue	Rat4 Blue	Rat5 Blue	Rat6 Blue	Rat7 Blue	Rat8 Blue	Rat 15LV	Rat 17LV	Rat 18LV	Rat 19LV	Rat 20LV	Rat 21LV
			IR+CRP	IR	IR+CRP	IR	IR	IR+CRP	IR	Sham	Sham	CRP	CRP	CRP	Sham
rno-let-7a	nmiR00001.1:1	Endogenous1	4091.9	5667.97	4276.81	6980.82	5405.69	5537.35	4710.37	5542.93	6836.9	4078.68	6266.78	5984.45	6153.33
rno-let-7b	nmiR00002.1:1	Endogenous1	3835.97	4935.61	3807.47	7961.86	8218.06	7076.74	5647.04	8402.62	6495.63	6619.77	7134.31	7263.96	7243.84
rno-let-7c	nmiR00003.1:1	Endogenous1	6098.05	8198.84	5486.18	12930.6	7411.07	8916.22	7573.21	7042.14	11498	5793.29	10330.7	9350.58	9128.39
rno-let-7d	nmiR00004.1:1	Endogenous1	7131.79	7433.03	6813.73	10126.8	10054.3	10594.5	10539.3	10423.9	13207.2	10807.9	11499	10615.8	12678.5
rno-let-7e	nmiR00005.1:1	Endogenous1	850.34	1071.72	782.78	1149.09	1093.7	1074.79	1032.92	1394.55	1261.91	1297.9	1359.77	1256.56	1268.59
rno-let-7f	nmiR00006.1:2	Endogenous1	1355.71	1297.49	1031.7	1155.14	855.31	976.98	819.3	659.55	1054.65	611.65	899.66	809.02	941.75
rno-let-7i	nmiR01855.1:1	Endogenous1	1375.76	1567.86	1266.36	1715.3	1581.76	1520.49	1440.22	1505.29	1829.73	1360.55	1834.02	1674.46	1676.09
rno-miR-1	nmiR01626.1:1	Endogenous1	33618.6	42694.5	36291.3	37889.6	45068.8	44568.9	42866.3	28472.8	30817.1	37908.5	30840.4	35857	30022.9
rno-miR-100	nmiR01010.1:1	Endogenous1	1114.53	1103.07	840.61	1140	1124.31	1164.82	1120.96	911.45	1430.62	1143.74	1371.34	1093.04	1201.54
rno-miR-101a	nmiR01011.1:1	Endogenous1	67.23	81.53	79.62	33.31	30.6	21.12	36.39	13.39	12.53	20.89	23.13	21.99	11.52
rno-miR-101b	nmiR01012.1:1	Endogenous1	38.33	34.14	30.17	24.22	17.72	10	15.26	8.52	12.53	9.95	14.14	13.39	5.24
rno-miR-103	nmiR01013.1:1	Endogenous1	71.35	64.8	76.27	125.66	104.7	106.7	96.25	101	125.32	131.28	106.67	144.4	116.28
rno-miR-105	nmiR01627.1:1	Endogenous1	2.36	6.97	4.19	6.06	1.61	4.45	4.7	6.08	4.82	1	2.57	3.83	7.33
rno-miR-106b	nmiR01016.1:1	Endogenous1	166.29	154	182.71	98.41	91.81	107.81	120.9	73.01	84.83	100.45	93.82	88.93	95.33
rno-miR-107	nmiR01017.1:1	Endogenous1	1657.05	1861.92	1730.67	1818.25	1594.64	2232.95	2305.3	848.17	1754.53	1840.92	1615.53	2153.56	1885.6
rno-miR-10a-3p	nmiR01628.2:2	Endogenous1	4.72	3.48	5.87	3.03	3.22	1.11	5.87	2.43	3.86	2.98	2.57	2.87	5.24
rno-miR-10a-5p	nmiR01018.1:1	Endogenous1	64.28	112.19	170.13	98.41	115.97	63.35	93.9	296.92	246.79	140.23	241.62	219.95	83.8
rno-miR-10b	nmiR01629.1:1	Endogenous1	8.26	7.67	5.87	6.06	8.05	7.78	2.35	9.74	2.89	1.99	3.86	4.78	2.1
rno-miR-1188-3p	nmiR01630.1:1	Endogenous1	7.08	2.79	8.38	7.57	6.44	1.11	4.7	3.65	3.86	2.98	1.29	1.91	5.24
rno-miR-1188-5p	nmiR01023.1:1	Endogenous1	13.56	13.24	14.25	19.68	17.72	21.12	16.43	10.95	16.39	9.95	15.42	16.26	11.52
rno-miR-1193-3p	nmiR01631.1:1	Endogenous1	4.72	4.88	2.51	9.08	4.83	2.22	2.35	1.22	3.86	1	1.29	1.91	2.1
rno-miR-1193-5p	nmiR01632.1:1	Endogenous1	5.31	3.48	5.03	4.54	4.83	7.78	8.22	4.87	7.71	1.99	3.86	7.65	5.24
rno-miR-122	nmiR01034.1:1	Endogenous1	7.08	5.57	7.54	9.08	22.55	10	9.39	10.95	11.57	10.94	7.71	9.56	10.48
rno-miR-1224	nmiR01035.1:1	Endogenous1	107.32	65.5	108.95	109	83.76	63.35	137.33	32.86	35.67	48.73	20.56	22.95	30.38
rno-miR-124	nmiR01036.1:2	Endogenous1	5.31	6.27	10.06	9.08	6.44	4.45	10.56	10.95	16.39	3.98	2.57	5.74	9.43
rno-miR-1249	nmiR01633.1:1	Endogenous1	27.72	33.45	39.39	43.9	41.88	36.68	34.04	73.01	26.99	27.85	25.7	29.64	38.76
rno-miR-125a-3p	nmiR01037.1:1	Endogenous1	18.28	18.81	10.06	21.2	37.05	15.56	16.43	24.34	20.24	28.84	19.28	29.64	20.95
rno-miR-125a-5p	nmiR01038.1:1	Endogenous1	1892.34	1937.17	1533.72	2275.47	2446.73	2295.19	1929.69	3275.86	3199.61	2948.86	3006.15	2609.71	3152.09
rno-miR-125b-3p	nmiR01039.1:1	Endogenous1	64.28	45.29	56.99	62.07	80.54	70.02	73.95	93.7	61.7	103.43	80.97	84.15	98.47
rno-miR-125b-5p	nmiR01040.1:1	Endogenous1	9368.5	8161.91	10281.8	11235	13098.6	12805.3	12158	20453.5	15795.6	17002	17404.6	15507.2	17289.9
rno-miR-126	nmiR01041.1:1	Endogenous1	24099.1	22674.7	20566	14515.7	15875.6	15560.6	14794.3	20026.3	22142.8	22674.9	21109.9	19844.9	20478.6
rno-miR-127	nmiR01043.1:2	Endogenous1	7.08	16.03	10.06	15.14	11.28	7.78	10.56	21.9	9.64	6.96	12.85	13.39	14.67
rno-miR-128	nmiR01045.1:1	Endogenous1	20.05	23.69	14.25	16.65	28.99	25.56	17.61	17.04	16.39	20.89	17.99	22.95	28.28
rno-miR-129	nmiR01047.1:1	Endogenous1	5.9	5.57	1.68	9.08	3.22	1.11	2.35	7.3	3.86	2.98	5.14	3.83	6.29
rno-miR-130a	nmiR01049.1:1	Endogenous1	1073.84	1303.76	1352.69	1024.94	1198.4	1188.16	1218.38	1463.92	1207.93	1444.1	1245.39	1617.08	1593.33
rno-miR-130b	nmiR01050.1:2	Endogenous1	2.95	7.67	7.54	13.63	6.44	10	9.39	12.17	2.89	10.94	7.71	4.78	9.43
rno-miR-132	nmiR01051.1:1	Endogenous1	31.25	27.18	23.47	21.2	28.99	27.79	35.21	32.86	47.24	23.87	33.42	33.47	53.43
rno-miR-133a	nmiR01052.1:1	Endogenous1	6483.12	6130.67	5967.25	6974.76	7900.74	7336.82	7966.42	7767.4	8127.73	7771.47	8368.13	8335	8949.26
rno-miR-133b	nmiR01053.1:1	Endogenous1	270.08	193.72	222.1	240.72	252.89	278.98	332.18	350.46	263.18	267.54	293.03	292.62	298.55
rno-miR-134	nmiR01054.1:2	Endogenous1	4.13	4.18	5.87	4.54	1.61	4.45	4.7	6.08	3.86	1.99	2.57	3.83	4.19
rno-miR-135a	nmiR01055.1:1	Endogenous1	6.49	8.36	5.03	6.06	11.28	3.33	1.17	4.87	6.75	5.97	2.57	5.74	6.29
rno-miR-135b	nmiR01056.1:1	Endogenous1	1.77	4.18	5.87	6.06	4.83	4.45	1.17	6.08	1	2.98	1.29	5.74	6.29
rno-miR-136	nmiR01634.1:1	Endogenous1	2.95	6.27	6.7	6.06	12.89	3.33	3.52	1.22	1.93	1	2.57	1.91	1.05
rno-miR-137	nmiR01058.1:1	Endogenous1	15.33	20.9	20.11	15.14	14.5	18.9	32.87	36.51	22.17	24.86	23.13	18.17	17.81
rno-miR-138	nmiR01059.1:1	Endogenous1	23	23	22.63	10.6	27.38	30.01	32.87	21.9	27.96	26.85	29.56	26.78	22
rno-miR-139-3p	nmiR01060.1:1	Endogenous1	4.72	6.97	5.87	1.51	6.44	2.22	2.35	9.74	3.86	2.98	2.57	4.78	7.33
rno-miR-139-5p	nmiR01061.1:1	Endogenous1	140.94	137.97	119.01	171.08	199.73	174.5	138.51	174.02	214.98	194.93	197.93	178.83	178.08
rno-miR-140	nmiR01062.1:1	Endogenous1	63.1	59.93	88.84	48.45	46.71	47.79	65.73	71.8	55.91	59.67	65.55	60.25	44
rno-miR-141	nmiR01063.1:1	Endogenous1	20.05	19.51	17.6	15.14	37.05	27.79	12.91	23.12	16.39	16.91	15.42	20.08	8.38
rno-miR-142-3p	nmiR01064.1:1	Endogenous1	449.35	399.28	509.56	30.28	69.26	85.58	78.64	48.68	70.37	72.6	57.84	64.07	79.61
rno-miR-142-5p	nmiR01065.1:1	Endogenous1	11.79	21.6	15.09	13.63	20.94	14.45	16.43	20.69	12.53	26.85	16.71	21.99	24.09
rno-miR-143	nmiR01635.1:1	Endogenous1	281.87	356.77	333.56	175.62	206.18	224.52	214.8	191.05	199.55	214.82	190.21	200.82	188.56
rno-miR-144	nmiR01067.1:1	Endogenous1	49.53	23.69	30.17	10.6	9.66	6.67	7.04	12.17	13.5	9.95	20.56	18.17	20.95
rno-miR-145	nmiR01068.1:1	Endogenous1	4088.95	4618.56	3778.14	6293.49	5729.45	6265.36	5299.6	6959.39	6735.67	5202.53	6465.99	6352.62	6913.86
rno-miR-146a	nmiR01069.1:1	Endogenous1	911.08	820.16	771.05	1224.78	1237.06	1199.28	866.25	1339.79	1242.63	1008.48	1137.43	1171.45	1325.16
rno-miR-146b	nmiR01636.1:1	Endogenous1	7.08	13.94	13.41	25.74	20.94	14.45	16.43	12.17	13.5	15.91	11.57	11.48	10.48
rno-miR-147	nmiR01071.1:1	Endogenous1	1.77	1	4.19	3.03	1.61	7.78	3.52	3.65	1.93	3.98	1.29	3.83	1.05
rno-miR-148b-3p	nmiR01073.1:1	Endogenous1	165.11	168.63	186.9	195.3	183.63	198.95	183.11	147.24	193.77	196.92	196.64	149.18	224.18
rno-miR-148b-5p	nmiR01637.1:1	Endogenous1	31.84	12.54	36.88	28.77	20.94	12.23	14.09	7.3	8.68	9.95	6.43	9.56	6.29
rno-miR-150	nmiR01075.1:1	Endogenous1	4940.48	4932.13	5155.97	6149.66	6745.83	5756.31	5898.23	9520.94	8158.58	8118.57	8515.94	6891.96	9162.96
rno-miR-151	nmiR01077.1:1	Endogenous1	725.92	640.38	633.6	825.1	910.08	901.4	718.35	1484.6	1142.38	966.71	1133.57	1093.04	1179.55
rno-miR-152	nmiR01078.1:1	Endogenous1	271.26	173.51	252.27	168.05	228.73	197.84	286.4	200.79	275.71	264.55	208.21	201.78	219.99
rno-miR-153	nmiR01079.1:2	Endogenous1	2.95	6.97	9.22	7.57	6.44	7.78	3.52	1.22	1	7.96	7.71	1	9.43
rno-miR-154	nmiR01080.1:1	Endogenous1	3.54	3.48	1.68	4.54	11.28	7.78	5.87	2.43	6.75	2.98	1.29	4.78	7.33
rno-miR-15b	nmiR01083.1:1	Endogenous1	566.7	496.14	439.16	726.7	863.36	686.89	561.07	868.86	773.15	736.97	873.96	772.68	829.66
rno-miR-16	nmiR01084.1:1	Endogenous1	7859.47	6456.08	7076.89	7581.86	8350.14	8944.01	8835.02	8108.13	9047.42	8707.34	9090.43	8857.13	8616.13
rno-miR-17-1-3p	nmiR01638.1:1	Endogenous1	9.44	4.88	14.25	9.08	11.28	6.67	12.91	9.74	6.75	7.96	9	8.61	7.33
rno-miR-17-2-3p	nmiR01639.1:1	Endogenous1	2.36	2.09	4.19	4.54	1.61	3.33	2.35	8.52	3.86	1	1.29	3.83	4.19
rno-miR-17-5p	nmiR01640.1:1	Endogenous1	255.93	271.06	262.32	190.76	238.39	253.42	214.8	229.99	219.8	224.77	239.05	259.15	283.89
rno-miR-181a	nmiR01085.1:1	Endogenous1	1859.9	1797.81	1628.42	2661.52	2725.39	2406.34	2231.35	3022.75	3259.38	2860.35	3135.96	2774.19	2937.34
rno-miR-181b+rno-miR-181d	nmiR01086.1:1	Endogenous1	8.85	18.12	5.87	13.63	6.44	13.34	8.22	13.39	10.6	4.97	12.85	6.69	14.67
rno-miR-181c	nmiR01087.1:1	Endogenous1	70.76	63.41	55.31	71.16	69.26	55.57	50.47	64.5	81.94	58.68	71.97	70.77	74.38
rno-miR-182	nmiR01088.1:1	Endogenous1	3.54	3.48	3.35	1.51	9.66	2.22	1.17	2.43	1.93	4.97	1.29	3.83	4.19
rno-miR-183	nmiR01089.1:1	Endogenous1	3.54	1.39	5.03	6.06	8.05	2.22	1.17	3.65	1.93	3.98	1.29	6.69	4.19
rno-miR-184	nmiR01092.1:2	Endogenous1	4.13	7.67	9.22	9.08	3.22	5.56	1.17	13.39	4.82	2.98	6.43	6.69	7.33
rno-miR-185	nmiR01093.1:1	Endogenous1	277.75	231.35	239.7	231.63	273.83	293.43	318.09	300.57	264.14	284.44	272.47	313.66	361.41
rno-miR-186	nmiR01094.1:1	Endogenous1	4.72	4.88	3.35	4.54	4.83	4.45	2.35	4.87	3.86	3.98	2.57	5.74	5.24
rno-miR-187	nmiR01095.1:1	Endogenous1	6.49	6.97	9.22	13.63	14.5	11.11	8.22	10.95	3.86	6.96	6.43	6.69	11.52
rno-miR-188	nmiR01097.1:1	Endogenous1	1.77	2.79	1.68	3.03	6.44	1.11	3.52	2.43	2.89	3.98	1.29	3.83	2.1
rno-miR-18a	nmiR01108.1:1	Endogenous1	2.36	1.39	6.7	6.06	8.05	4.45	2.35	2.43	4.82	3.98	5.14	4.78	5.24
rno-miR-190	nmiR01110.1:1	Endogenous1	185.16	169.33	132.42	46.93	45.1	56.69	61.04	19.47	29.88	32.82	15.42	32.51	24.09
rno-miR-190b	nmiR01641.1:1	Endogenous1	5.9	8.36	5.03	10.6	12.89	5.56	10.56	7.3	6.75	6.96	9	8.61	9.43
rno-miR-191	nmiR01120.1:1	Endogenous1	402.17	285.7	310.93	514.74	652.35	606.86	585.71	671.72	614.09	610.66	632.33	677.05	712.34
rno-miR-1912-3p	nmiR01642.1:1	Endogenous1	20.05	26.48	31.01	48.45	41.88	31.12	44.6	40.16	20.24	24.86	34.7	22.95	19.9
rno-miR-1912-5p	nmiR01643.1:1	Endogenous1	1.77	4.18	3.35	9.08	6.44	5.56	1.17	3.65	3.86	2.98	2.57	2.87	5.24
rno-miR-192	nmiR01121.1:1	Endogenous1	28.31	24.39	23.47	30.28	33.83	32.23	28.17	32.86	20.24	34.81	28.28	34.43	23.05
rno-miR-193	nmiR01125.1:1	Endogenous1	28.9	23.69	24.3	6.06	9.66	4.45	8.22	9.74	4.82	6.96	6.43	4.78	8.38
rno-miR-194	nmiR01139.1:1	Endogenous1	43.64	43.9	55.31	34.82	38.66	32.23	49.3	47.46	37.6	58.68	39.84	48.77	41.9
rno-miR-1949	nmiR01644.1:1	Endogenous1	333.18	259.92	424.08	411.79	315.71	278.98	380.3	136.29	112.79	128.3	83.54	80.33	92.18
rno-miR-195	nmiR01152.1:1	Endogenous1	188.7	152.6	211.2	171.08	175.57	180.06	157.29	211.74	175.45	181.01	174.79	175.96	159.23
rno-miR-196a	nmiR01173.1:1	Endogenous1	21.82	29.27	40.23	18.17	11.28	14.45	11.74	20.69	35.67	31.83	46.27	46.86	33.52
rno-miR-196b	nmiR01174.1:1	Endogenous1	17.1	25.78	39.39	74.18	32.22	35.57	38.73	24.34	41.45	52.71	82.25	53.55	45.04
rno-miR-196c	nmiR01645.1:1	Endogenous1	5.31	5.57	10.9	12.11	12.89	16.67	14.09	14.6	3.86	9.95	7.71	7.65	6.29
rno-miR-199a-3p	nmiR01180.1:1	Endogenous1	1998.48	1778.3	1946.06	1978.73	1942.57	2023.99	2117.49	1781.53	2667.47	2162.17	2253.01	2033.07	2281.57
rno-miR-199a-5p	nmiR01181.1:1	Endogenous1	748.91	675.22	780.27	549.56	612.09	671.33	663.18	593.84	508.04	569.88	538.51	588.12	555.2
rno-miR-19a	nmiR01182.1:2	Endogenous1	30.66	20.9	27.66	4.54	3.22	2.22	1.17	1.22	3.86	3.98	1.29	3.83	5.24
rno-miR-19b	nmiR01183.1:1	Endogenous1	63.1	55.75	69.56	7.57	25.77	15.56	25.82	27.99	19.28	23.87	20.56	24.86	24.09
rno-miR-200a	nmiR01184.1:1	Endogenous1	4.13	9.76	8.38	4.54	14.5	6.67	9.39	10.95	3.86	7.96	10.28	5.74	11.52
rno-miR-200b	nmiR01646.1:1	Endogenous1	5.9	7.67	11.73	13.63	6.44	11.11	8.22	12.17	4.82	2.98	9	7.65	14.67
rno-miR-200c	nmiR01647.1:1	Endogenous1	8.26	6.97	6.7	4.54	14.5	3.33	8.22	7.3	7.71	6.96	9	5.74	5.24
rno-miR-201	nmiR01648.1:1	Endogenous1	6.49	10.45	9.22	13.63	12.89	7.78	8.22	7.3	3.86	10.94	9	5.74	9.43
rno-miR-202	nmiR01649.1:1	Endogenous1	4.13	2.09	6.7	6.06	4.83	3.33	2.35	3.65	6.75	2.98	5.14	6.69	7.33
rno-miR-203	nmiR01190.1:1	Endogenous1	156.27	165.15	155.05	139.28	141.75	126.71	102.12	104.65	107.97	141.23	127.24	119.54	118.37
rno-miR-204	nmiR01191.1:1	Endogenous1	55.43	73.17	80.46	131.71	103.09	77.8	113.86	108.3	64.59	87.52	123.38	110.93	107.9
rno-miR-205	nmiR01650.1:1	Endogenous1	2.36	1	3.35	1.51	1.61	1.11	1.17	1.22	1	1	1.29	1	1.05
rno-miR-206	nmiR01193.1:1	Endogenous1	21.23	12.54	19.28	24.22	35.44	32.23	22.3	26.77	26.99	21.88	25.7	21.04	26.19
rno-miR-207	nmiR01651.1:1	Endogenous1	18.87	25.09	14.25	15.14	12.89	13.34	19.95	8.52	14.46	6.96	7.71	6.69	14.67
rno-miR-208	nmiR01652.1:1	Endogenous1	1	1	1	1.51	1.61	1.11	1.17	1.22	1	1	1.29	1	1.05
rno-miR-208b-3p	nmiR01653.1:1	Endogenous1	8.26	9.76	9.22	16.65	24.16	8.89	9.39	20.69	11.57	14.92	15.42	13.39	12.57
rno-miR-20a+rno-miR-20b-5p	nmiR01197.1:2	Endogenous1	435.79	420.19	465.14	395.14	528.33	495.72	562.24	487.97	643.01	569.88	573.21	520.22	680.91
rno-miR-20b-3p	nmiR01655.1:1	Endogenous1	3.54	4.88	2.51	1.51	3.22	1.11	5.87	2.43	3.86	3.98	1.29	2.87	6.29
rno-miR-21	nmiR01198.1:1	Endogenous1	851.52	636.2	861.56	331.55	389.8	504.61	544.63	311.52	371.15	405.78	323.88	324.18	365.6
rno-miR-210	nmiR01199.1:2	Endogenous1	183.99	204.17	178.51	198.33	227.12	185.62	247.67	261.63	268	289.42	277.61	250.55	270.27
rno-miR-211	nmiR01200.1:1	Endogenous1	4.13	7.67	3.35	4.54	8.05	6.67	4.7	8.52	4.82	1	1.29	2.87	4.19
rno-miR-212	nmiR01201.1:1	Endogenous1	2.95	4.18	8.38	1.51	6.44	2.22	3.52	2.43	1.93	1	3.86	1	3.14
rno-miR-214	nmiR01656.1:1	Endogenous1	23	29.27	26.82	34.82	37.05	25.56	24.65	49.89	32.78	29.84	29.56	30.6	42.95
rno-miR-215	nmiR01657.1:1	Endogenous1	3.54	2.09	1	1.51	3.22	2.22	1.17	3.65	1	1	2.57	1	5.24
rno-miR-216a	nmiR01216.1:1	Endogenous1	1.77	4.18	1	3.03	9.66	1.11	1.17	3.65	1	1.99	3.86	3.83	3.14
rno-miR-216b-3p	nmiR01658.1:1	Endogenous1	5.9	4.18	6.7	9.08	11.28	4.45	2.35	2.43	2.89	8.95	1.29	9.56	2.1
rno-miR-216b-5p	nmiR01217.1:1	Endogenous1	4.72	2.79	5.87	3.03	16.11	5.56	4.7	9.74	4.82	6.96	5.14	8.61	5.24
rno-miR-217	nmiR01659.1:1	Endogenous1	1.77	3.48	1.68	3.03	1.61	1.11	2.35	3.65	2.89	2.98	3.86	1.91	4.19
rno-miR-218a	nmiR01219.1:1	Endogenous1	30.07	39.72	32.69	24.22	20.94	24.45	34.04	20.69	23.14	19.89	19.28	34.43	28.28
rno-miR-218b	nmiR01737.1:1	Endogenous1	1	1.39	5.03	1.51	1.61	1.11	1.17	6.08	1.93	1.99	2.57	5.74	3.14
rno-miR-219-1-3p	nmiR01660.2:2	Endogenous1	1	2.79	2.51	1.51	1.61	1.11	2.35	2.43	1	1.99	3.86	1	3.14
rno-miR-219-2-3p	nmiR01661.1:1	Endogenous1	1.77	2.79	2.51	1.51	3.22	1.11	2.35	2.43	1.93	1	1.29	1.91	2.1
rno-miR-219-5p	nmiR01222.1:2	Endogenous1	7.67	11.85	14.25	3.03	4.83	6.67	5.87	3.65	3.86	7.96	3.86	1.91	5.24
rno-miR-22	nmiR01223.1:2	Endogenous1	14280.1	15621.4	15039.6	13334.9	13857.3	15772.9	16409.4	15094.3	15298.2	16879.6	14818.7	15076.8	15957.4
rno-miR-221	nmiR01225.1:2	Endogenous1	38.33	36.23	34.36	46.93	38.66	30.01	38.73	48.68	26.99	31.83	29.56	40.16	30.38
rno-miR-222	nmiR01226.1:1	Endogenous1	4.72	6.97	8.38	18.17	6.44	12.23	7.04	12.17	7.71	4.97	6.43	16.26	11.52
rno-miR-223	nmiR01662.1:1	Endogenous1	26.54	22.3	25.98	24.22	37.05	18.9	22.3	31.64	25.06	24.86	24.42	22.95	19.9
rno-miR-224	nmiR01663.1:1	Endogenous1	14.15	11.85	26.82	16.65	17.72	8.89	25.82	15.82	23.14	17.9	29.56	11.48	22
rno-miR-23a	nmiR01229.1:1	Endogenous1	4341.34	5140.48	4817.38	6011.89	7351.47	6881.12	6113.03	6645.43	5553.77	5232.36	5158.91	5920.38	6601.69
rno-miR-23b	nmiR01230.1:1	Endogenous1	900.47	1083.56	895.09	1376.18	1322.43	1212.62	1135.04	1314.24	1235.89	960.74	1368.77	1213.53	1388.01
rno-miR-24	nmiR01231.1:1	Endogenous1	372.1	355.38	300.04	334.58	267.38	399.02	427.25	374.8	249.68	245.66	352.15	400.68	406.45
rno-miR-25	nmiR01232.1:1	Endogenous1	834.42	678.01	738.36	949.25	958.4	1018.11	869.77	1100.07	1381.45	1134.79	1312.22	1098.77	1270.68
rno-miR-26a	nmiR01233.1:1	Endogenous1	96.12	109.4	78.78	113.55	59.6	87.81	72.77	86.4	111.83	66.64	109.24	95.63	101.61
rno-miR-26b	nmiR01857.1:1	Endogenous1	496.52	642.47	537.22	499.6	389.8	496.83	441.34	346.81	390.43	334.17	375.29	336.61	380.26
rno-miR-27a	nmiR01235.1:2	Endogenous1	1878.18	1653.57	1807.77	1344.39	1327.26	1441.58	1544.69	967.43	1316.86	1409.29	1334.07	1225	1252.88
rno-miR-27b	nmiR01236.1:1	Endogenous1	5566.14	6310.45	5673.91	3697.06	4265.27	3899.04	3692.7	3849.02	3906.25	4437.71	4031.77	4142.64	4379.82
rno-miR-28	nmiR01237.1:1	Endogenous1	189.88	185.36	147.51	216.49	233.56	252.3	180.76	270.15	272.82	213.83	232.63	238.12	256.65
rno-miR-290	nmiR01664.1:1	Endogenous1	1080.91	1748.33	904.31	816.02	636.25	1209.28	1012.97	1196.2	383.68	302.35	163.22	309.84	157.13
rno-miR-291a-3p	nmiR01665.1:1	Endogenous1	4.13	8.36	5.03	4.54	9.66	4.45	9.39	7.3	5.78	1.99	6.43	3.83	8.38
rno-miR-291a-5p	nmiR01242.1:1	Endogenous1	2.36	6.27	3.35	1.51	4.83	4.45	2.35	3.65	5.78	3.98	1.29	7.65	6.29
rno-miR-291b	nmiR01666.1:1	Endogenous1	2.95	3.48	1.68	7.57	1.61	1.11	2.35	7.3	2.89	4.97	3.86	2.87	5.24
rno-miR-292-3p	nmiR01667.1:1	Endogenous1	4.13	3.48	6.7	1.51	1.61	3.33	9.39	8.52	10.6	6.96	6.43	4.78	7.33
rno-miR-292-5p	nmiR01246.1:1	Endogenous1	3.54	8.36	5.03	3.03	3.22	2.22	4.7	2.43	1.93	1.99	7.71	4.78	4.19
rno-miR-293	nmiR01668.1:1	Endogenous1	5.9	3.48	4.19	7.57	12.89	14.45	15.26	6.08	6.75	2.98	10.28	3.83	4.19
rno-miR-294	nmiR01669.1:1	Endogenous1	2.36	4.18	5.87	3.03	1.61	4.45	2.35	1.22	1	1.99	1.29	1.91	4.19
rno-miR-295	nmiR01670.1:1	Endogenous1	10.61	13.94	10.9	12.11	6.44	15.56	4.7	8.52	4.82	4.97	12.85	14.34	11.52
rno-miR-296	nmiR01250.1:1	Endogenous1	2.36	2.09	4.19	13.63	1.61	6.67	7.04	6.08	2.89	4.97	3.86	5.74	2.1
rno-miR-2964	nmiR01671.1:1	Endogenous1	2.95	7.67	7.54	9.08	3.22	5.56	9.39	1.22	1	3.98	7.71	2.87	1.05
rno-miR-297	nmiR01672.1:1	Endogenous1	1.18	2.79	2.51	1.51	1.61	3.33	2.35	1.22	3.86	3.98	5.14	1	2.1
rno-miR-298	nmiR01256.1:1	Endogenous1	5.9	2.09	9.22	4.54	6.44	7.78	7.04	6.08	1.93	3.98	6.43	5.74	1.05
rno-miR-2985	nmiR01673.1:1	Endogenous1	1	1.39	1	4.54	3.22	1.11	2.35	2.43	1	2.98	2.57	1	1.05
rno-miR-299	nmiR01674.1:1	Endogenous1	1.77	1	1.68	3.03	3.22	1.11	1.17	4.87	1.93	1.99	1.29	1.91	1.05
rno-miR-29a	nmiR01258.1:1	Endogenous1	14746.5	16965.6	17098	15309	15054.1	16972.2	21160.8	17051	14584.8	16929.3	15897	17351.8	16251.8
rno-miR-29b	nmiR01259.1:1	Endogenous1	11402.4	11600	13604	1794.03	1829.81	2186.26	3240.8	828.7	1469.18	1931.43	1754.34	1899.19	1635.23
rno-miR-29c	nmiR01260.1:1	Endogenous1	7633.62	9168.82	8722.07	3021.84	2631.97	3335.53	5300.78	2015.17	2440.92	3114.95	2277.43	2583.89	2648.22
rno-miR-300-3p	nmiR01261.1:2	Endogenous1	86.69	108.7	108.95	98.41	130.47	107.81	115.03	93.7	79.05	116.36	88.68	77.46	117.33
rno-miR-300-5p	nmiR01675.1:1	Endogenous1	3.54	7.67	1.68	1.51	1.61	5.56	5.87	3.65	2.89	9.95	5.14	2.87	4.19
rno-miR-301a	nmiR01262.1:1	Endogenous1	155.68	135.18	186.9	36.33	54.77	40.01	65.73	23.12	47.24	57.68	48.84	55.46	39.81
rno-miR-301b	nmiR01263.1:1	Endogenous1	89.63	59.93	94.7	96.89	78.93	113.37	127.94	76.66	95.44	115.37	104.1	106.15	94.28
rno-miR-3065-3p	nmiR01676.1:1	Endogenous1	1.18	3.48	3.35	4.54	4.83	5.56	1.17	1.22	5.78	3.98	6.43	1.91	3.14
rno-miR-3074	nmiR01678.1:1	Endogenous1	3.54	4.88	5.87	10.6	11.28	1.11	8.22	2.43	1.93	2.98	3.86	1	1.05
rno-miR-3085	nmiR01679.1:1	Endogenous1	4.13	8.36	1.68	1.51	4.83	1.11	2.35	4.87	2.89	3.98	2.57	4.78	2.1
rno-miR-30a	nmiR01270.1:1	Endogenous1	906.95	854.31	1018.29	652.51	769.94	862.5	1075.18	939.44	776.04	1092.02	855.96	775.55	942.8
rno-miR-30b-3p	nmiR01680.1:1	Endogenous1	28.9	32.75	24.3	39.36	43.49	46.68	36.39	14.6	27.96	22.87	14.14	20.08	22
rno-miR-30b-5p	nmiR01271.1:1	Endogenous1	783.71	790.2	757.64	781.2	547.66	663.55	664.36	587.76	621.8	544.02	569.36	545.08	654.72
rno-miR-30c	nmiR01272.1:2	Endogenous1	3824.77	4801.12	4664.01	4994.52	5938.84	5579.59	5528.49	4329.69	4764.23	5759.48	4281.1	4281.3	4771.61
rno-miR-30d	nmiR01273.1:1	Endogenous1	1338.02	1188.78	1273.07	1529.09	1415.85	1663.87	1929.69	1773.01	1721.76	1716.6	2031.95	1547.27	2019.68
rno-miR-30e	nmiR01274.1:1	Endogenous1	687.59	776.96	779.43	242.23	236.78	278.98	375.61	268.93	258.36	323.23	272.47	280.19	298.55
rno-miR-31	nmiR01275.1:1	Endogenous1	8.85	8.36	6.7	7.57	1.61	1.11	4.7	3.65	3.86	2.98	1.29	11.48	3.14
rno-miR-3120	nmiR01681.1:1	Endogenous1	7.08	5.57	14.25	10.6	12.89	8.89	14.09	6.08	7.71	11.93	3.86	4.78	5.24
rno-miR-32	nmiR01276.1:1	Endogenous1	10.61	9.76	9.22	6.06	6.44	3.33	7.04	3.65	3.86	1	2.57	3.83	4.19
rno-miR-320	nmiR01277.1:1	Endogenous1	19.46	21.6	12.57	21.2	11.28	15.56	14.09	34.07	20.24	20.89	15.42	16.26	23.05
rno-miR-322	nmiR01278.1:1	Endogenous1	1556.8	1417.34	1583.16	803.91	1026.05	1072.57	1057.57	966.21	1232.99	1134.79	885.52	944.81	1108.31
rno-miR-323	nmiR01279.1:1	Endogenous1	7.08	4.88	7.54	6.06	4.83	3.33	4.7	9.74	8.68	7.96	1.29	4.78	3.14
rno-miR-324-3p	nmiR01682.1:1	Endogenous1	11.2	8.36	10.9	6.06	20.94	5.56	10.56	14.6	14.46	8.95	9	13.39	5.24
rno-miR-324-5p	nmiR01282.1:1	Endogenous1	46	40.42	33.52	57.53	54.77	48.9	61.04	47.46	34.71	47.74	59.12	44.95	40.85
rno-miR-325-3p	nmiR01283.1:1	Endogenous1	4.13	2.79	5.03	4.54	3.22	1.11	3.52	4.87	1.93	2.98	2.57	3.83	5.24
rno-miR-325-5p	nmiR01683.1:1	Endogenous1	2.95	1.39	5.03	1.51	1.61	3.33	1.17	2.43	2.89	1.99	1.29	2.87	1.05
rno-miR-326	nmiR01284.1:2	Endogenous1	27.13	20.21	19.28	42.39	37.05	21.12	23.48	45.02	39.53	27.85	44.98	43.03	45.04
rno-miR-327	nmiR01684.1:1	Endogenous1	9.44	6.27	6.7	9.08	9.66	7.78	11.74	6.08	7.71	6.96	5.14	2.87	5.24
rno-miR-328a	nmiR01286.1:2	Endogenous1	27.72	59.23	26.82	75.7	54.77	68.91	66.91	75.45	56.88	31.83	56.55	89.89	77.52
rno-miR-328b-3p	nmiR01685.1:1	Endogenous1	5.31	5.57	4.19	4.54	11.28	6.67	9.39	4.87	5.78	1	2.57	3.83	8.38
rno-miR-329	nmiR01287.1:1	Endogenous1	9.44	12.54	7.54	15.14	32.22	10	12.91	8.52	8.68	9.95	11.57	10.52	5.24
rno-miR-33	nmiR01288.1:1	Endogenous1	27.13	18.12	17.6	3.03	4.83	1.11	8.22	1.22	4.82	8.95	2.57	4.78	3.14
rno-miR-330	nmiR01289.1:1	Endogenous1	2.95	11.15	6.7	7.57	11.28	5.56	9.39	8.52	9.64	2.98	2.57	3.83	7.33
rno-miR-331	nmiR01290.1:1	Endogenous1	54.25	48.78	43.58	92.35	78.93	81.14	80.99	113.17	96.4	130.29	104.1	116.67	115.23
rno-miR-335	nmiR01293.1:1	Endogenous1	23.59	23	13.41	12.11	14.5	15.56	8.22	10.95	13.5	18.9	11.57	13.39	14.67
rno-miR-336	nmiR01686.1:1	Endogenous1	4.13	9.76	7.54	1.51	4.83	6.67	4.7	6.08	3.86	5.97	3.86	1.91	8.38
rno-miR-337	nmiR01687.1:1	Endogenous1	10.61	12.54	15.92	13.63	22.55	14.45	21.13	6.08	9.64	9.95	14.14	1.91	7.33
rno-miR-338	nmiR01688.1:1	Endogenous1	118.53	183.26	208.69	71.16	61.21	83.36	89.21	70.58	56.88	68.62	92.54	109.02	77.52
rno-miR-339-3p	nmiR01689.1:1	Endogenous1	5.31	5.57	9.22	6.06	8.05	6.67	5.87	10.95	4.82	7.96	6.43	6.69	8.38
rno-miR-339-5p	nmiR01299.1:1	Endogenous1	3.54	3.48	5.03	4.54	8.05	10	2.35	4.87	3.86	2.98	1.29	1.91	6.29
rno-miR-340-3p	nmiR01690.1:1	Endogenous1	14.74	12.54	10.9	9.08	14.5	11.11	9.39	15.82	11.57	15.91	10.28	12.43	18.86
rno-miR-340-5p	nmiR01301.1:1	Endogenous1	36.56	52.96	49.45	19.68	32.22	22.23	29.34	9.74	15.42	22.87	9	14.34	18.86
rno-miR-341	nmiR01302.1:1	Endogenous1	5.9	6.97	5.03	6.06	11.28	5.56	3.52	1.22	4.82	6.96	7.71	3.83	3.14
rno-miR-342-3p	nmiR01303.1:1	Endogenous1	211.7	188.84	168.46	214.98	257.72	225.63	203.06	278.67	330.66	254.61	296.89	310.79	292.27
rno-miR-342-5p	nmiR01304.1:1	Endogenous1	5.9	2.79	3.35	6.06	12.89	4.45	1.17	7.3	9.64	4.97	7.71	11.48	7.33
rno-miR-343	nmiR01691.1:1	Endogenous1	2.95	3.48	5.03	9.08	9.66	3.33	3.52	1.22	2.89	1	3.86	1	3.14
rno-miR-344a	nmiR01692.1:1	Endogenous1	4.13	5.57	5.87	6.06	4.83	3.33	5.87	6.08	3.86	4.97	7.71	1.91	6.29
rno-miR-344a-3p	nmiR01693.1:1	Endogenous1	2.36	1.39	5.87	3.03	4.83	1.11	3.52	1.22	1.93	5.97	2.57	1.91	2.1
rno-miR-344a-5p	nmiR01694.1:1	Endogenous1	2.95	6.27	3.35	4.54	6.44	5.56	4.7	4.87	2.89	3.98	9	4.78	7.33
rno-miR-344b-1-3p+rno-miR-344b-2-3p	nmiR01695.1:1	Endogenous1	4.72	2.79	8.38	3.03	4.83	1.11	1.17	1.22	3.86	5.97	5.14	2.87	1.05
rno-miR-344b-5p	nmiR01696.1:1	Endogenous1	4.72	5.57	3.35	1.51	6.44	1.11	2.35	3.65	2.89	5.97	1.29	1.91	4.19
rno-miR-345-3p	nmiR01697.1:1	Endogenous1	15.92	11.15	17.6	10.6	17.72	10	15.26	9.74	15.42	13.92	11.57	12.43	7.33
rno-miR-345-5p	nmiR01698.1:1	Endogenous1	354.41	365.14	391.39	267.97	272.22	323.44	387.35	339.51	428.03	331.19	309.74	383.47	444.16
rno-miR-346	nmiR01699.1:1	Endogenous1	4.13	3.48	5.03	4.54	4.83	2.22	2.35	2.43	1	2.98	1.29	4.78	3.14
rno-miR-347	nmiR01700.1:1	Endogenous1	1.18	1	4.19	9.08	8.05	3.33	4.7	2.43	2.89	3.98	2.57	5.74	3.14
rno-miR-349	nmiR01701.1:1	Endogenous1	5.9	3.48	1.68	1.51	6.44	4.45	8.22	4.87	5.78	2.98	1.29	1	6.29
rno-miR-34a	nmiR01316.1:1	Endogenous1	10.61	14.63	15.09	27.25	16.11	28.9	15.26	20.69	10.6	18.9	9	14.34	15.71
rno-miR-34b	nmiR01318.1:1	Endogenous1	13.56	7.67	5.87	6.06	12.89	8.89	14.09	6.08	8.68	8.95	6.43	4.78	8.38
rno-miR-34c	nmiR01319.1:1	Endogenous1	17.69	16.72	24.3	37.85	37.05	26.68	23.48	35.29	26.99	21.88	35.99	22.95	27.24
rno-miR-350	nmiR01702.1:1	Endogenous1	37.74	43.2	46.1	28.77	24.16	30.01	32.87	38.94	25.06	32.82	30.85	22.95	29.33
rno-miR-351	nmiR01703.1:1	Endogenous1	12.97	11.85	10.9	13.63	12.89	10	9.39	23.12	20.24	22.87	11.57	15.3	16.76
rno-miR-352	nmiR01704.1:1	Endogenous1	31.84	45.29	27.66	39.36	40.27	54.46	42.26	46.24	36.63	29.84	44.98	36.34	36.66
rno-miR-3541	nmiR01705.1:1	Endogenous1	2.36	2.79	3.35	7.57	4.83	5.56	2.35	1.22	4.82	1	2.57	1.91	1.05
rno-miR-3542	nmiR01706.1:1	Endogenous1	1.77	2.79	3.35	1.51	1.61	2.22	2.35	3.65	1.93	1.99	3.86	1.91	2.1
rno-miR-3543	nmiR01707.1:1	Endogenous1	3.54	4.18	3.35	1.51	9.66	2.22	1.17	2.43	4.82	3.98	1.29	2.87	3.14
rno-miR-3544	nmiR01708.1:1	Endogenous1	4.72	5.57	4.19	4.54	4.83	1.11	8.22	2.43	1	1	5.14	1.91	3.14
rno-miR-3545-3p	nmiR01709.1:1	Endogenous1	12.38	11.15	9.22	25.74	20.94	11.11	11.74	15.82	7.71	10.94	12.85	6.69	4.19
rno-miR-3545-5p	nmiR01710.1:1	Endogenous1	3.54	6.97	8.38	7.57	6.44	4.45	7.04	4.87	6.75	4.97	6.43	5.74	3.14
rno-miR-3546	nmiR01711.1:1	Endogenous1	9.44	9.76	4.19	13.63	12.89	10	11.74	17.04	6.75	14.92	12.85	5.74	8.38
rno-miR-3547	nmiR01712.1:1	Endogenous1	2.95	4.18	1.68	1.51	6.44	4.45	7.04	8.52	3.86	3.98	1.29	2.87	6.29
rno-miR-3548	nmiR01713.1:1	Endogenous1	2.36	2.09	3.35	1.51	3.22	1.11	1.17	2.43	1	1	1.29	1.91	1.05
rno-miR-3549	nmiR01714.1:1	Endogenous1	2.95	5.57	5.03	4.54	1.61	4.45	3.52	4.87	6.75	1.99	3.86	3.83	2.1
rno-miR-3550	nmiR01715.1:1	Endogenous1	1.77	4.18	3.35	4.54	8.05	2.22	3.52	1.22	1	2.98	1.29	2.87	4.19
rno-miR-3551-3p	nmiR01716.1:1	Endogenous1	3.54	2.09	1	4.54	1.61	3.33	8.22	3.65	6.75	1	1.29	1	6.29
rno-miR-3551-5p	nmiR01717.1:1	Endogenous1	2.95	4.88	5.03	12.11	1.61	2.22	5.87	8.52	3.86	6.96	6.43	3.83	4.19
rno-miR-3552	nmiR01718.1:1	Endogenous1	4.72	5.57	3.35	6.06	4.83	4.45	4.7	6.08	7.71	7.96	2.57	3.83	8.38
rno-miR-3553	nmiR01719.1:1	Endogenous1	2.95	4.88	6.7	1.51	3.22	3.33	4.7	4.87	2.89	1.99	1.29	1.91	3.14
rno-miR-3555	nmiR01721.1:1	Endogenous1	12.38	15.33	17.6	19.68	14.5	7.78	23.48	7.3	4.82	7.96	5.14	2.87	3.14
rno-miR-3557-3p	nmiR01724.1:1	Endogenous1	7.67	9.06	4.19	12.11	9.66	4.45	9.39	9.74	5.78	8.95	3.86	17.21	5.24
rno-miR-3557-5p	nmiR01725.1:1	Endogenous1	5.31	7.67	8.38	12.11	16.11	7.78	9.39	9.74	5.78	10.94	1.29	10.52	7.33
rno-miR-3558-3p	nmiR01726.1:1	Endogenous1	6.49	4.88	7.54	10.6	11.28	5.56	8.22	4.87	5.78	9.95	6.43	6.69	4.19
rno-miR-3558-5p	nmiR01727.1:1	Endogenous1	8.85	4.88	10.9	12.11	12.89	5.56	7.04	18.25	6.75	8.95	7.71	3.83	9.43
rno-miR-3559-3p	nmiR01728.1:1	Endogenous1	4.13	3.48	5.03	7.57	4.83	3.33	8.22	6.08	3.86	4.97	3.86	3.83	9.43
rno-miR-3559-5p	nmiR01729.1:1	Endogenous1	15.33	15.33	15.09	7.57	4.83	8.89	5.87	2.43	2.89	5.97	1.29	1.91	4.19
rno-miR-3560	nmiR01730.1:1	Endogenous1	7.08	2.09	3.35	7.57	4.83	4.45	11.74	3.65	4.82	2.98	7.71	4.78	6.29
rno-miR-3561-3p	nmiR01731.1:1	Endogenous1	4.72	12.54	10.06	7.57	14.5	2.22	3.52	12.17	9.64	8.95	15.42	11.48	17.81
rno-miR-3561-5p	nmiR01732.1:1	Endogenous1	4.13	4.18	9.22	13.63	11.28	8.89	9.39	9.74	4.82	7.96	1.29	9.56	5.24
rno-miR-3562	nmiR01733.1:1	Endogenous1	2.95	6.27	5.87	6.06	19.33	3.33	10.56	4.87	3.86	7.96	5.14	4.78	3.14
rno-miR-3563-3p	nmiR01734.1:1	Endogenous1	4.13	6.27	5.03	6.06	8.05	5.56	5.87	3.65	8.68	8.95	9	8.61	9.43
rno-miR-3563-5p	nmiR01735.1:1	Endogenous1	6.49	9.76	12.57	18.17	19.33	6.67	11.74	17.04	7.71	19.89	10.28	6.69	8.38
rno-miR-3564	nmiR01736.1:1	Endogenous1	15.33	14.63	26.82	49.96	33.83	22.23	32.87	10.95	3.86	10.94	7.71	6.69	2.1
rno-miR-3566	nmiR01738.1:1	Endogenous1	5.31	9.06	8.38	3.03	3.22	3.33	4.7	7.3	2.89	5.97	2.57	7.65	2.1
rno-miR-3567	nmiR01739.1:1	Endogenous1	4.13	8.36	9.22	13.63	9.66	7.78	8.22	14.6	8.68	11.93	10.28	12.43	7.33
rno-miR-3568	nmiR01740.1:1	Endogenous1	7.08	7.67	5.03	4.54	14.5	10	8.22	6.08	4.82	8.95	6.43	6.69	7.33
rno-miR-3569	nmiR01741.1:1	Endogenous1	8.26	14.63	10.06	18.17	22.55	7.78	8.22	26.77	13.5	10.94	16.71	9.56	15.71
rno-miR-3570	nmiR01742.1:1	Endogenous1	5.31	11.85	7.54	15.14	12.89	2.22	8.22	12.17	10.6	12.93	9	6.69	10.48
rno-miR-3571	nmiR01743.1:1	Endogenous1	18.28	24.39	24.3	54.5	45.1	18.9	16.43	30.42	21.21	29.84	17.99	26.78	16.76
rno-miR-3572	nmiR01744.1:1	Endogenous1	1.18	3.48	2.51	3.03	8.05	2.22	7.04	9.74	4.82	3.98	3.86	1.91	10.48
rno-miR-3573-3p	nmiR01745.1:1	Endogenous1	5.31	7.67	11.73	9.08	8.05	3.33	2.35	2.43	8.68	6.96	2.57	3.83	6.29
rno-miR-3573-5p	nmiR01746.1:1	Endogenous1	7.67	11.15	8.38	18.17	22.55	6.67	11.74	10.95	6.75	13.92	6.43	6.69	5.24
rno-miR-3575	nmiR01748.1:1	Endogenous1	20.05	21.6	17.6	28.77	16.11	15.56	21.13	13.39	20.24	12.93	19.28	19.13	9.43
rno-miR-3577	nmiR01750.1:1	Endogenous1	5.9	2.09	8.38	9.08	4.83	3.33	9.39	6.08	3.86	8.95	5.14	8.61	7.33
rno-miR-3578	nmiR01751.1:1	Endogenous1	22.41	23.69	20.11	33.31	48.32	16.67	29.34	27.99	20.24	17.9	26.99	26.78	16.76
rno-miR-3579	nmiR01752.1:1	Endogenous1	13.56	12.54	13.41	25.74	20.94	21.12	11.74	20.69	14.46	15.91	11.57	21.99	16.76
rno-miR-3580-3p	nmiR01753.1:1	Endogenous1	5.31	5.57	5.87	7.57	9.66	5.56	9.39	3.65	4.82	3.98	3.86	4.78	6.29
rno-miR-3580-5p	nmiR01754.1:1	Endogenous1	12.38	6.97	13.41	10.6	11.28	5.56	11.74	9.74	6.75	9.95	6.43	6.69	11.52
rno-miR-3581	nmiR01755.1:1	Endogenous1	10.02	14.63	16.76	34.82	32.22	22.23	16.43	27.99	20.24	27.85	16.71	15.3	14.67
rno-miR-3583-3p	nmiR01757.1:1	Endogenous1	1	1	1	1.51	1.61	1.11	1.17	1.22	1	1	1.29	1	1.05
rno-miR-3583-5p	nmiR01758.1:1	Endogenous1	7.08	7.67	2.51	1.51	9.66	7.78	8.22	7.3	3.86	7.96	7.71	4.78	1.05
rno-miR-3584-3p	nmiR01759.1:1	Endogenous1	9.44	11.85	12.57	9.08	24.16	11.11	14.09	17.04	10.6	13.92	9	8.61	12.57
rno-miR-3585-3p	nmiR01761.1:1	Endogenous1	11.79	18.81	22.63	34.82	45.1	26.68	11.74	40.16	17.35	20.89	25.7	24.86	18.86
rno-miR-3585-5p	nmiR01762.1:1	Endogenous1	66.05	29.96	36.88	63.59	77.32	68.91	98.6	1.22	1	1	1.29	1	1.05
rno-miR-3586-3p	nmiR01763.1:1	Endogenous1	6.49	6.27	5.03	15.14	9.66	7.78	10.56	12.17	9.64	7.96	12.85	9.56	9.43
rno-miR-3586-5p	nmiR01764.1:1	Endogenous1	1	4.18	4.19	1.51	4.83	2.22	3.52	7.3	6.75	1.99	5.14	5.74	8.38
rno-miR-3589	nmiR01767.1:1	Endogenous1	15.33	13.24	18.44	27.25	24.16	17.78	22.3	29.21	19.28	16.91	16.71	24.86	13.62
rno-miR-3590-3p	nmiR01768.1:1	Endogenous1	15.33	15.33	10.06	19.68	6.44	22.23	17.61	21.9	10.6	14.92	14.14	16.26	10.48
rno-miR-3590-5p	nmiR01769.1:1	Endogenous1	118.53	32.75	94.7	261.91	48.32	41.12	32.87	47.46	39.53	47.74	47.55	47.81	29.33
rno-miR-3592	nmiR01771.1:1	Endogenous1	16.51	13.24	14.25	22.71	25.77	17.78	12.91	23.12	14.46	21.88	30.85	17.21	18.86
rno-miR-3593-3p	nmiR01772.1:1	Endogenous1	8.26	4.88	1	1.51	9.66	7.78	4.7	3.65	3.86	3.98	7.71	2.87	1.05
rno-miR-3593-5p	nmiR01773.1:1	Endogenous1	37.74	59.23	43.58	66.61	74.09	54.46	46.95	71.8	42.42	57.68	64.26	77.46	41.9
rno-miR-3594-3p	nmiR01774.1:1	Endogenous1	1	1	1	1.51	1.61	1.11	1.17	1.22	1	1	1.29	1	1.05
rno-miR-3594-5p	nmiR01775.1:1	Endogenous1	40.69	43.2	58.67	63.59	93.42	52.24	64.56	92.48	54.95	83.54	70.69	53.55	59.71
rno-miR-3595	nmiR01776.1:1	Endogenous1	8.85	18.81	14.25	24.22	27.38	7.78	12.91	19.47	7.71	17.9	21.85	17.21	17.81
rno-miR-3596b	nmiR01778.1:1	Endogenous1	14.74	15.33	12.57	13.63	17.72	14.45	14.09	12.17	13.5	17.9	14.14	11.48	9.43
rno-miR-3596c	nmiR01779.1:1	Endogenous1	26.54	29.27	36.04	45.42	77.32	37.79	41.08	40.16	30.85	38.79	38.56	29.64	44
rno-miR-3596d	nmiR01780.1:1	Endogenous1	11.79	13.94	14.25	19.68	16.11	21.12	11.74	10.95	12.53	19.89	12.85	15.3	11.52
rno-miR-3597-5p	nmiR01782.1:1	Endogenous1	8.26	6.97	8.38	7.57	32.22	11.11	8.22	13.39	7.71	7.96	9	5.74	10.48
rno-miR-361	nmiR01322.1:1	Endogenous1	47.18	59.93	50.29	72.67	49.93	48.9	56.34	57.19	65.55	42.77	59.12	61.2	62.85
rno-miR-362	nmiR01324.1:1	Endogenous1	5.9	11.15	6.7	4.54	4.83	6.67	5.87	17.04	6.75	8.95	10.28	10.52	6.29
rno-miR-363	nmiR01783.1:1	Endogenous1	6.49	6.97	9.22	10.6	25.77	13.34	7.04	19.47	12.53	6.96	14.14	8.61	10.48
rno-miR-365	nmiR01326.1:1	Endogenous1	195.19	176.99	180.19	254.34	251.28	316.77	251.19	311.52	214.98	236.7	276.32	254.37	241.99
rno-miR-369-3p	nmiR01328.1:1	Endogenous1	5.9	15.33	15.92	6.06	14.5	13.34	7.04	7.3	9.64	10.94	9	4.78	9.43
rno-miR-369-5p	nmiR01329.1:1	Endogenous1	7.08	5.57	5.87	6.06	19.33	11.11	10.56	7.3	9.64	8.95	7.71	7.65	4.19
rno-miR-370	nmiR01330.1:1	Endogenous1	4.72	5.57	6.7	9.08	4.83	3.33	4.7	6.08	1.93	2.98	6.43	4.78	5.24
rno-miR-374	nmiR01331.1:1	Endogenous1	107.91	122.64	117.33	158.96	141.75	153.38	140.85	164.28	110.86	114.37	114.39	120.49	109.99
rno-miR-375	nmiR01332.1:1	Endogenous1	2.95	3.48	1	1.51	1.61	1.11	1.17	3.65	1.93	1	1.29	1.91	2.1
rno-miR-376a	nmiR01333.1:1	Endogenous1	94.35	17.42	53.64	125.66	17.72	28.9	34.04	24.34	25.06	22.87	21.85	14.34	15.71
rno-miR-376b-3p	nmiR01334.1:1	Endogenous1	5.31	8.36	10.9	4.54	17.72	5.56	9.39	7.3	7.71	6.96	3.86	4.78	4.19
rno-miR-376b-5p	nmiR01784.1:1	Endogenous1	14.74	11.85	5.03	10.6	20.94	13.34	12.91	18.25	10.6	12.93	7.71	7.65	11.52
rno-miR-376c	nmiR01335.1:1	Endogenous1	5.31	7.67	8.38	4.54	8.05	6.67	1.17	4.87	5.78	9.95	7.71	2.87	4.19
rno-miR-377	nmiR01785.1:1	Endogenous1	10.02	13.94	14.25	15.14	22.55	14.45	9.39	19.47	10.6	13.92	10.28	7.65	12.57
rno-miR-378	nmiR01337.1:1	Endogenous1	2007.33	2132.28	2399.47	2167.97	2838.15	2876.49	2571.74	3785.74	2798.58	3159.71	2689.99	2633.62	2651.36
rno-miR-379	nmiR01338.1:1	Endogenous1	6.49	4.88	7.54	4.54	6.44	6.67	3.52	3.65	1	4.97	7.71	1.91	5.24
rno-miR-380	nmiR01340.1:1	Endogenous1	4.13	1.39	1.68	9.08	4.83	2.22	2.35	1.22	1	4.97	2.57	5.74	2.1
rno-miR-381	nmiR01786.1:1	Endogenous1	9.44	6.97	15.92	9.08	12.89	8.89	11.74	9.74	6.75	3.98	5.14	6.69	13.62
rno-miR-382	nmiR01342.1:1	Endogenous1	8.26	10.45	5.03	4.54	11.28	7.78	8.22	6.08	8.68	8.95	6.43	4.78	9.43
rno-miR-383	nmiR01787.1:1	Endogenous1	5.31	3.48	7.54	7.57	8.05	8.89	2.35	8.52	1	9.95	7.71	4.78	8.38
rno-miR-384-3p	nmiR01344.1:1	Endogenous1	10.02	8.36	10.06	28.77	14.5	14.45	14.09	2.43	4.82	2.98	7.71	5.74	6.29
rno-miR-384-5p	nmiR01345.1:1	Endogenous1	3.54	4.18	6.7	9.08	4.83	7.78	8.22	9.74	3.86	5.97	1.29	2.87	4.19
rno-miR-409-3p	nmiR01788.1:1	Endogenous1	8.26	9.06	5.87	16.65	14.5	3.33	10.56	3.65	4.82	6.96	11.57	8.61	4.19
rno-miR-409-5p	nmiR01860.1:1	Endogenous1	5.31	1	7.54	1.51	1.61	1.11	5.87	1.22	1	1	1.29	1	1.05
rno-miR-410	nmiR01348.1:2	Endogenous1	4.72	6.27	4.19	4.54	8.05	5.56	8.22	4.87	3.86	1.99	2.57	1.91	7.33
rno-miR-411	nmiR01349.1:2	Endogenous1	386.25	452.94	440.84	499.6	533.16	464.6	529.37	422.26	481.05	576.84	380.43	402.6	465.11
rno-miR-412	nmiR01789.1:1	Endogenous1	2.36	2.79	1	7.57	6.44	3.33	2.35	3.65	3.86	5.97	5.14	1	2.1
rno-miR-421	nmiR01790.1:1	Endogenous1	26.54	34.14	34.36	87.81	77.32	43.35	35.21	63.28	49.17	55.7	57.84	31.56	42.95
rno-miR-423	nmiR01352.1:1	Endogenous1	84.92	94.07	83.81	186.22	201.34	156.72	169.02	311.52	151.35	168.08	203.07	185.52	166.56
rno-miR-425	nmiR01354.1:1	Endogenous1	34.79	43.2	44.42	42.39	51.54	42.24	32.87	59.63	41.45	45.75	48.84	54.51	44
rno-miR-429	nmiR01355.1:1	Endogenous1	2.95	5.57	5.87	9.08	9.66	4.45	1.17	3.65	4.82	8.95	9	5.74	8.38
rno-miR-431	nmiR01356.1:1	Endogenous1	5.31	7.67	6.7	7.57	8.05	5.56	14.09	9.74	7.71	8.95	9	7.65	9.43
rno-miR-433	nmiR01358.1:1	Endogenous1	4.13	6.27	3.35	6.06	6.44	6.67	7.04	14.6	4.82	3.98	2.57	5.74	7.33
rno-miR-434	nmiR01359.1:1	Endogenous1	16.51	18.81	10.06	30.28	24.16	25.56	32.87	21.9	19.28	30.83	24.42	11.48	14.67
rno-miR-448	nmiR01791.1:1	Endogenous1	26.54	18.81	50.29	21.2	33.83	23.34	22.3	6.08	5.78	12.93	7.71	7.65	11.52
rno-miR-449a	nmiR01362.1:1	Endogenous1	10.61	11.15	11.73	6.06	12.89	6.67	7.04	10.95	14.46	14.92	9	7.65	14.67
rno-miR-449c-3p	nmiR01792.1:1	Endogenous1	31.84	41.81	27.66	68.13	83.76	40.01	41.08	82.75	42.42	55.7	59.12	60.25	46.09
rno-miR-449c-5p	nmiR01364.1:2	Endogenous1	5.9	5.57	8.38	7.57	8.05	2.22	5.87	2.43	5.78	7.96	9	8.61	6.29
rno-miR-450a	nmiR01793.1:1	Endogenous1	334.95	321.93	346.13	201.36	262.55	218.96	193.67	212.96	279.57	274.5	197.93	211.34	209.51
rno-miR-451	nmiR01861.1:1	Endogenous1	40.69	11.85	20.11	9.08	8.05	25.56	9.39	36.51	87.73	133.27	82.25	106.15	72.28
rno-miR-455	nmiR01794.1:1	Endogenous1	39.51	45.99	41.07	54.5	75.71	43.35	44.6	55.98	40.49	52.71	48.84	49.73	34.57
rno-miR-463	nmiR01795.1:1	Endogenous1	5.31	9.76	8.38	10.6	16.11	12.23	7.04	8.52	3.86	4.97	5.14	9.56	9.43
rno-miR-465	nmiR01796.1:1	Endogenous1	9.44	16.03	16.76	28.77	22.55	13.34	21.13	21.9	24.1	21.88	19.28	24.86	19.9
rno-miR-466b	nmiR01797.1:1	Endogenous1	26.54	15.33	24.3	54.5	30.6	20.01	30.52	32.86	27.96	19.89	34.7	31.56	27.24
rno-miR-466c	nmiR01798.1:1	Endogenous1	1	1	1	1.51	1.61	1.11	1.17	1.22	1	1	1.29	1	1.05
rno-miR-466d	nmiR01799.1:1	Endogenous1	30.07	19.51	21.79	34.82	53.15	32.23	30.52	36.51	24.1	39.78	33.42	32.51	32.47
rno-miR-471	nmiR01862.1:1	Endogenous1	6.49	4.18	3.35	12.11	8.05	4.45	3.52	12.17	2.89	5.97	3.86	1	6.29
rno-miR-483	nmiR01800.1:1	Endogenous1	12.38	19.51	14.25	15.14	12.89	17.78	22.3	25.55	26.03	20.89	24.42	12.43	17.81
rno-miR-484	nmiR01406.1:1	Endogenous1	5.31	4.18	3.35	10.6	9.66	6.67	9.39	2.43	3.86	4.97	7.71	9.56	6.29
rno-miR-485	nmiR01407.1:2	Endogenous1	17.69	21.6	26.82	7.57	16.11	12.23	11.74	18.25	13.5	10.94	17.99	18.17	13.62
rno-miR-487b	nmiR01409.1:1	Endogenous1	4.13	6.97	3.35	7.57	6.44	3.33	7.04	7.3	2.89	3.98	6.43	1.91	3.14
rno-miR-488	nmiR01410.1:1	Endogenous1	7.67	5.57	5.03	4.54	12.89	12.23	2.35	10.95	9.64	7.96	7.71	2.87	6.29
rno-miR-489	nmiR01801.1:1	Endogenous1	13.56	13.24	13.41	22.71	27.38	13.34	9.39	20.69	11.57	19.89	16.71	15.3	8.38
rno-miR-490	nmiR01412.1:1	Endogenous1	31.25	29.96	28.5	30.28	35.44	30.01	24.65	23.12	20.24	18.9	17.99	32.51	36.66
rno-miR-493	nmiR01802.1:1	Endogenous1	4.72	6.97	2.51	13.63	12.89	3.33	11.74	12.17	1.93	10.94	5.14	8.61	9.43
rno-miR-494	nmiR01803.1:1	Endogenous1	7.67	6.27	4.19	6.06	8.05	4.45	8.22	13.39	4.82	6.96	3.86	5.74	5.24
rno-miR-495	nmiR01416.1:1	Endogenous1	5.31	9.76	8.38	12.11	12.89	10	10.56	12.17	7.71	9.95	14.14	6.69	9.43
rno-miR-496	nmiR01804.1:1	Endogenous1	10.61	11.15	13.41	15.14	12.89	6.67	15.26	7.3	4.82	12.93	3.86	8.61	9.43
rno-miR-497	nmiR01418.1:1	Endogenous1	42.46	41.11	35.2	36.33	37.05	31.12	29.34	53.54	41.45	33.81	48.84	49.73	35.62
rno-miR-499	nmiR01419.1:1	Endogenous1	12755.7	11951.2	12051.8	6179.94	6273.88	7170.1	6847.81	3122.54	6303.79	7222.47	4799.05	4751.79	5143.49
rno-miR-500	nmiR01420.1:1	Endogenous1	4.13	8.36	6.7	7.57	8.05	4.45	11.74	14.6	8.68	9.95	5.14	3.83	9.43
rno-miR-501	nmiR01805.1:1	Endogenous1	42.46	36.23	41.07	51.47	77.32	44.46	42.26	51.11	28.92	36.8	39.84	36.34	29.33
rno-miR-503	nmiR01423.1:1	Endogenous1	14.74	10.45	15.92	9.08	6.44	10	16.43	15.82	8.68	11.93	21.85	5.74	4.19
rno-miR-504	nmiR01806.1:1	Endogenous1	18.28	11.15	15.92	22.71	30.6	18.9	8.22	23.12	16.39	14.92	19.28	23.91	24.09
rno-miR-505	nmiR01807.1:1	Endogenous1	8.26	8.36	8.38	13.63	16.11	6.67	7.04	9.74	6.75	8.95	6.43	6.69	7.33
rno-miR-511	nmiR01808.1:1	Endogenous1	1	1	1	1.51	1.61	1.11	1.17	1.22	1	1	1.29	1	1.05
rno-miR-532-3p	nmiR01429.1:1	Endogenous1	17.69	16.72	17.6	36.33	37.05	27.79	22.3	64.5	33.74	24.86	38.56	33.47	41.9
rno-miR-532-5p	nmiR01809.1:1	Endogenous1	28.9	43.2	31.85	1.51	1.61	3.33	1.17	1.22	1	1	1.29	1	1.05
rno-miR-539	nmiR01431.1:2	Endogenous1	30.66	16.03	31.85	43.9	70.87	44.46	36.39	49.89	27.96	35.8	52.69	29.64	41.9
rno-miR-540	nmiR01810.1:1	Endogenous1	5.9	6.27	8.38	16.65	16.11	10	10.56	13.39	15.42	6.96	7.71	12.43	9.43
rno-miR-541	nmiR01434.1:1	Endogenous1	1.18	2.79	5.03	1.51	4.83	2.22	2.35	8.52	1	3.98	1.29	4.78	2.1
rno-miR-542-3p	nmiR01435.1:2	Endogenous1	35.97	34.14	30.17	13.63	27.38	27.79	23.48	21.9	20.24	25.86	15.42	20.08	22
rno-miR-542-5p	nmiR01436.1:1	Endogenous1	35.38	23.69	35.2	36.33	27.38	30.01	39.91	30.42	38.56	39.78	30.85	30.6	48.19
rno-miR-543	nmiR01811.1:1	Endogenous1	74.3	64.11	62.02	71.16	80.54	76.69	70.43	92.48	72.3	65.64	110.53	89.89	82.76
rno-miR-544	nmiR01812.1:1	Endogenous1	1	1	1	1.51	1.61	1.11	1.17	1.22	1	1	1.29	1	1.05
rno-miR-547	nmiR01813.2:2	Endogenous1	45.41	41.81	41.9	4.54	11.28	15.56	15.26	18.25	14.46	16.91	10.28	16.26	15.71
rno-miR-551b	nmiR01814.1:1	Endogenous1	11.79	9.06	15.92	15.14	17.72	15.56	8.22	12.17	13.5	13.92	11.57	11.48	15.71
rno-miR-568	nmiR01442.1:1	Endogenous1	10.61	14.63	15.09	15.14	20.94	11.11	16.43	23.12	16.39	23.87	21.85	14.34	7.33
rno-miR-582	nmiR01446.1:1	Endogenous1	8.85	14.63	11.73	13.63	12.89	15.56	8.22	9.74	4.82	5.97	6.43	8.61	9.43
rno-miR-592	nmiR01863.1:1	Endogenous1	5.31	5.57	5.03	6.06	12.89	4.45	4.7	3.65	2.89	3.98	1.29	3.83	5.24
rno-miR-598-3p	nmiR01815.2:2	Endogenous1	15.92	11.85	11.73	12.11	22.55	7.78	10.56	10.95	7.71	8.95	6.43	7.65	9.43
rno-miR-598-5p	nmiR01816.1:1	Endogenous1	1	1	1	1.51	1.61	1.11	1.17	1.22	1	1	1.29	1	1.05
rno-miR-615	nmiR01453.1:1	Endogenous1	5.9	4.88	5.87	4.54	9.66	2.22	3.52	1.22	1	3.98	3.86	8.61	4.19
rno-miR-628	nmiR01817.1:1	Endogenous1	1	1	1	1.51	1.61	1.11	1.17	1.22	1	1	1.29	1	1.05
rno-miR-632	nmiR01818.1:1	Endogenous1	5.9	6.97	7.54	6.06	14.5	8.89	4.7	3.65	4.82	2.98	5.14	4.78	5.24
rno-miR-652	nmiR01454.1:1	Endogenous1	38.33	29.27	38.55	56.02	48.32	43.35	45.78	73.01	56.88	56.69	59.12	60.25	60.76
rno-miR-653	nmiR01819.1:1	Endogenous1	4.72	4.18	4.19	1.51	8.05	3.33	2.35	3.65	2.89	2.98	1.29	2.87	2.1
rno-miR-665	nmiR01820.1:1	Endogenous1	2.95	2.79	2.51	3.03	3.22	2.22	1.17	3.65	1	4.97	1.29	4.78	5.24
rno-miR-666	nmiR01821.1:1	Endogenous1	1.77	2.79	1	3.03	1.61	3.33	2.35	1.22	3.86	2.98	1.29	1.91	1.05
rno-miR-667	nmiR01822.1:1	Endogenous1	5.9	6.27	6.7	4.54	9.66	10	9.39	10.95	3.86	8.95	6.43	11.48	1.05
rno-miR-668	nmiR01463.1:1	Endogenous1	3.54	5.57	3.35	7.57	6.44	4.45	2.35	3.65	8.68	3.98	2.57	5.74	6.29
rno-miR-671	nmiR01477.1:1	Endogenous1	2.95	2.09	5.03	4.54	3.22	3.33	1.17	8.52	1.93	2.98	3.86	3.83	1.05
rno-miR-672	nmiR01479.1:1	Endogenous1	2.95	4.18	4.19	6.06	3.22	1.11	1.17	1.22	1	3.98	1.29	1.91	1.05
rno-miR-673	nmiR01823.1:1	Endogenous1	1	2.79	1.68	1.51	1.61	1.11	3.52	2.43	1	1.99	3.86	2.87	1.05
rno-miR-674-3p	nmiR01824.1:1	Endogenous1	29.48	33.45	29.33	21.2	41.88	30.01	44.6	49.89	35.67	50.72	46.27	43.99	62.85
rno-miR-674-5p	nmiR01482.1:1	Endogenous1	23	29.96	25.14	43.9	33.83	40.01	44.6	54.76	45.31	42.77	37.27	40.16	58.66
rno-miR-675	nmiR01484.1:2	Endogenous1	10.02	5.57	7.54	6.06	4.83	4.45	3.52	2.43	3.86	4.97	3.86	5.74	4.19
rno-miR-678	nmiR01825.1:1	Endogenous1	4.72	2.09	3.35	3.03	4.83	3.33	5.87	6.08	3.86	5.97	1.29	5.74	5.24
rno-miR-702-3p	nmiR01826.1:1	Endogenous1	8.85	7.67	6.7	7.57	16.11	6.67	9.39	9.74	6.75	13.92	19.28	12.43	10.48
rno-miR-702-5p	nmiR01827.1:1	Endogenous1	1.77	3.48	2.51	4.54	8.05	4.45	5.87	1.22	6.75	3.98	5.14	3.83	2.1
rno-miR-708	nmiR01516.1:1	Endogenous1	1	2.09	1.68	4.54	3.22	5.56	3.52	2.43	1	1.99	1.29	1	1.05
rno-miR-711	nmiR01828.1:1	Endogenous1	1	1.39	3.35	1.51	1.61	1.11	1.17	1.22	1	1	1.29	1	1.05
rno-miR-741-3p	nmiR01829.1:1	Endogenous1	6.49	7.67	10.9	15.14	1.61	1.11	3.52	6.08	2.89	1	7.71	3.83	6.29
rno-miR-741-5p	nmiR01830.1:1	Endogenous1	7.08	4.18	2.51	1.51	3.22	1.11	2.35	1.22	1	1	1.29	1	1.05
rno-miR-742	nmiR01831.1:1	Endogenous1	5.31	2.09	7.54	1.51	1.61	1.11	1.17	1.22	1	1	1.29	1	1.05
rno-miR-743a	nmiR01832.1:1	Endogenous1	1.77	4.88	2.51	1.51	1.61	5.56	1.17	3.65	2.89	1	1.29	2.87	6.29
rno-miR-743b	nmiR01833.1:1	Endogenous1	1.18	2.09	2.51	1.51	1.61	1.11	1.17	1.22	1	1.99	1.29	3.83	6.29
rno-miR-758	nmiR01834.1:1	Endogenous1	3.54	9.06	9.22	12.11	14.5	7.78	8.22	9.74	5.78	1.99	1.29	1	4.19
rno-miR-759	nmiR01536.1:1	Endogenous1	4.13	2.09	1.68	1.51	4.83	2.22	2.35	2.43	1.93	1.99	1.29	2.87	1.05
rno-miR-760-3p	nmiR01537.1:1	Endogenous1	1.77	3.48	3.35	4.54	4.83	3.33	4.7	2.43	3.86	1.99	5.14	1.91	5.24
rno-miR-760-5p	nmiR01835.1:1	Endogenous1	2.95	1	4.19	1.51	9.66	1.11	3.52	8.52	4.82	3.98	1.29	1	2.1
rno-miR-761	nmiR01538.1:2	Endogenous1	2.36	1.39	4.19	3.03	8.05	5.56	3.52	2.43	1	4.97	5.14	2.87	1.05
rno-miR-764	nmiR01836.1:1	Endogenous1	5.31	2.79	6.7	9.08	8.05	4.45	2.35	1.22	2.89	2.98	9	7.65	6.29
rno-miR-770	nmiR01545.1:1	Endogenous1	4.13	2.09	2.51	7.57	6.44	2.22	5.87	1.22	1	1.99	1.29	1	3.14
rno-miR-7a	nmiR01546.1:1	Endogenous1	9.44	22.3	17.6	13.63	19.33	22.23	17.61	29.21	26.03	13.92	30.85	17.21	20.95
rno-miR-7b	nmiR01547.1:1	Endogenous1	8.26	9.06	13.41	13.63	32.22	14.45	16.43	17.04	10.6	5.97	7.71	11.48	9.43
rno-miR-802	nmiR01837.1:1	Endogenous1	6.49	13.24	12.57	12.11	17.72	12.23	7.04	10.95	7.71	6.96	2.57	4.78	11.52
rno-miR-871	nmiR01838.1:1	Endogenous1	6.49	10.45	6.7	6.06	9.66	7.78	8.22	8.52	9.64	5.97	10.28	7.65	8.38
rno-miR-872	nmiR01551.1:1	Endogenous1	63.69	64.11	57.83	46.93	41.88	47.79	53.99	34.07	45.31	49.73	43.7	42.08	42.95
rno-miR-873	nmiR01552.1:1	Endogenous1	4.13	2.09	1	3.03	1.61	2.22	3.52	1.22	1	3.98	1.29	1	1.05
rno-miR-874	nmiR01553.1:1	Endogenous1	6.49	3.48	7.54	7.57	8.05	5.56	5.87	9.74	5.78	7.96	2.57	4.78	6.29
rno-miR-875	nmiR01555.1:1	Endogenous1	1.18	1.39	4.19	1.51	1.61	1.11	1.17	2.43	1.93	1	2.57	1.91	4.19
rno-miR-876	nmiR01839.1:1	Endogenous1	10.61	5.57	9.22	13.63	12.89	10	11.74	13.39	8.68	4.97	6.43	2.87	7.33
rno-miR-877	nmiR01558.1:1	Endogenous1	3.54	4.18	5.03	6.06	9.66	5.56	4.7	1.22	2.89	2.98	1.29	4.78	2.1
rno-miR-878	nmiR01840.1:1	Endogenous1	5.9	3.48	1	1.51	1.61	1.11	2.35	1.22	2.89	1	1.29	1.91	3.14
rno-miR-879	nmiR01561.1:1	Endogenous1	1	6.27	2.51	6.06	4.83	3.33	5.87	3.65	6.75	3.98	3.86	2.87	2.1
rno-miR-880	nmiR01841.1:1	Endogenous1	2.95	6.97	2.51	6.06	11.28	1.11	4.7	3.65	8.68	10.94	5.14	7.65	4.19
rno-miR-881	nmiR01842.1:1	Endogenous1	5.9	3.48	4.19	4.54	1.61	2.22	4.7	3.65	3.86	1	1.29	3.83	1.05
rno-miR-883	nmiR01567.1:1	Endogenous1	2.36	4.88	2.51	7.57	1.61	1.11	1.17	1.22	1	1	1.29	1	2.1
rno-miR-9	nmiR01569.1:1	Endogenous1	65.46	86.41	115.66	92.35	98.26	81.14	89.21	88.83	65.55	68.62	89.97	61.2	73.33
rno-miR-92a	nmiR01570.1:1	Endogenous1	3.54	4.18	3.35	3.03	1.61	4.45	5.87	15.82	3.86	2.98	5.14	6.69	6.29
rno-miR-92b	nmiR01571.1:1	Endogenous1	7.67	7.67	10.9	9.08	11.28	10	5.87	8.52	6.75	10.94	7.71	7.65	7.33
rno-miR-93	nmiR01572.1:1	Endogenous1	89.63	83.62	98.06	124.14	161.08	116.7	92.73	136.29	129.18	110.4	102.82	127.19	99.52
rno-miR-935	nmiR01843.1:1	Endogenous1	2.36	2.09	5.03	3.03	3.22	4.45	5.87	2.43	1	4.97	5.14	4.78	3.14
rno-miR-96	nmiR01573.1:1	Endogenous1	30.07	23	28.5	19.68	22.55	21.12	27	9.74	18.32	17.9	28.28	18.17	24.09
rno-miR-98	nmiR01574.2:2	Endogenous1	336.13	299.63	220.42	404.22	240	318.99	284.05	233.64	391.4	213.83	300.74	328.96	340.46
rno-miR-99a	nmiR01575.1:1	Endogenous1	864.49	1060.57	1001.53	1038.57	1143.63	1139.26	1052.88	1103.72	1196.36	1224.3	1220.97	1156.15	1213.07
rno-miR-99b	nmiR01576.2:2	Endogenous1	206.98	275.94	188.57	448.13	460.68	394.57	308.7	512.31	313.31	305.33	345.73	335.66	325.79
Actb	NM_031144.2:682	Housekeeping	663.41	445.97	619.35	1303.51	1488.34	981.43	811.08	1167	1253.24	1134.79	1057.74	1185.8	1464.48
B2m	NM_012512.1:285	Housekeeping	1135.76	953.26	972.19	1261.12	1881.36	1548.28	842.77	3157.83	2302.1	1393.37	2120.63	2596.32	3431.79
Gapdh	NM_017008.2:850	Housekeeping	3480.39	3292.5	2504.23	5191.33	6417.24	3771.22	2518.92	13499	9873.59	8532.3	9526.13	7834.86	10115.2
Rpl19	NM_031103.1:592	Housekeeping	311.36	370.71	254.78	416.34	631.41	496.83	362.7	1938.5	1678.38	1238.22	1354.63	1247.96	1492.77
LIG_NEG_A	nmiR00810.1:1	Ligation	2.95	2.79	9.22	3.03	9.66	6.67	4.7	2.43	6.75	9.95	2.57	4.78	9.43
LIG_NEG_B	nmiR00828.1:1	Ligation	1.77	4.18	2.51	3.03	4.83	5.56	3.52	2.43	1.93	4.97	2.57	5.74	6.29
LIG_NEG_C	nmiR00803.1:1	Ligation	2.36	1.39	2.51	4.54	3.22	2.22	3.52	3.65	2.89	1.99	1.29	2.87	1.05
LIG_POS_A	nmiR00813.1:1	Ligation	21339.3	18440.8	20560.2	22344.4	22983.8	16615.4	17801.5	20807.6	17357.3	18633	20331.1	18270.8	9994.72
LIG_POS_B	nmiR00809.1:1	Ligation	3779.95	3877.13	3997.72	4747.74	4838.7	3647.85	3683.31	4378.37	3401.1	3754.45	4098.6	3823.24	2107.68
LIG_POS_C	nmiR00811.1:1	Ligation	356.77	266.88	291.66	357.29	383.36	313.43	311.05	468.5	338.37	384.89	399.71	360.52	230.46
NEG_A	ERCC_00096.1:230	Negative	7	5	9	4	7	5	4	9	8	4	3	5	7
NEG_B	ERCC_00041.1:440	Negative	10	9	9	5	5	4	5	5	3	2	6	5	1
NEG_C	ERCC_00019.1:140	Negative	48	46	34	20	17	27	22	26	38	48	26	31	50
NEG_D	ERCC_00076.1:355	Negative	9	8	5	4	10	7	2	2	4	8	6	6	3
NEG_E	ERCC_00098.1:785	Negative	15	14	10	6	5	12	11	6	5	12	6	6	12
NEG_F	ERCC_00126.1:220	Negative	22	17	18	15	14	8	12	12	7	7	5	21	6
NEG_G	ERCC_00144.1:15	Negative	1	3	2	1	1	3	1	2	2	5	5	2	6
NEG_H	ERCC_00154.1:115	Negative	5	4	6	3	2	4	3	3	4	3	3	1	5
POS_A	ERCC_00117.1:385	Positive	30173	25249	24216	25451	26691	22212	22648	40733	39708	39208	34937	36702	34274
POS_B	ERCC_00112.1:695	Positive	9175	7367	7261	7485	7356	6436	6408	10574	10198	10827	9139	9688	8905
POS_C	ERCC_00002.1:850	Positive	2529	2128	2027	1948	1890	1615	1793	2852	2711	2874	2344	2399	2265
POS_D	ERCC_00092.1:540	Positive	618	509	515	511	479	481	503	752	711	754	685	676	561
POS_E	ERCC_00035.1:485	Positive	107	88	88	65	77	57	61	140	138	128	116	100	107
POS_F	ERCC_00034.1:195	Positive	61	66	62	64	47	59	34	92	69	70	64	47	70
ath-miR159a	nmiR01610.1:1	SpikeIn	7.67	4.18	10.9	10.6	14.5	7.78	11.74	4.87	8.68	5.97	5.14	1.91	9.43
cel-miR-248	nmiR01612.1:1	SpikeIn	7.67	1.39	5.87	6.06	9.66	5.56	2.35	4.87	3.86	5.97	5.14	2.87	5.24
cel-miR-254	nmiR01613.1:1	SpikeIn	3.54	2.79	2.51	4.54	8.05	4.45	8.22	1.22	1	5.97	5.14	3.83	5.24
osa-miR414	nmiR01622.1:1	SpikeIn	7.67	3.48	4.19	3.03	3.22	8.89	5.87	4.87	4.82	4.97	2.57	3.83	3.14
osa-miR442	nmiR01625.1:1	SpikeIn	7.08	8.36	5.03	1.51	8.05	3.33	3.52	2.43	1	4.97	3.86	1.91	3.14
