# Supplementary material for: High serum CRP influences myocardial miRNA profiles in ischemia-reperfusion injury of rat heart
Source: PLoS One. 2019 May 7;14(5):e0216610. doi: 10.1371/journal.pone.0216610 (PMC6504103; doi:10.1371/journal.pone.0216610)
Supplement: S2 Data — (XLSX) [file pone.0216610.s002.xlsx]

## Sheet: Normalized Data_red
Gene Name	Probe Name	Class Name	Rat2 Red	Rat3 Red	Rat4 Red	Rat5 Red	Rat6 Red	Rat7 Red	Rat8 Red	Rat10 Red	Rat13 Red	Rat14 Red	Rat9 Red	Rat 15LV	Rat 17LV	Rat 18LV	Rat 19LV	Rat 20LV	Rat 21LV
			IR+CRP	IR	IR+CRP	IR	IR	IR+CRP	IR	IR+CRP	IR+CRP	IR	IR+CRP	Sham	Sham	CRP	CRP	CRP	Sham
rno-let-7a	nmiR00001.1:1	Endogenous1	2739.77	4885.82	1895.05	4522.11	2952.47	3427.97	3275.04	3853.3	2911.14	4717.64	7095.77	4540.81	5577.56	3348.23	5118.17	4880.24	5006.05
rno-let-7b	nmiR00002.1:1	Endogenous1	3591.2	3238.55	2810.52	9669.36	6739.76	5749.27	5661.24	6186.54	6591.97	6855.92	6184.29	6883.5	5299.16	5434.25	5826.7	5923.67	5893.23
rno-let-7c	nmiR00003.1:1	Endogenous1	3356.56	6369.4	2215.53	7348.72	3793.26	5711.26	5020.44	5523.95	5481.88	7450.42	11362.3	5768.98	9380.09	4755.78	8437.22	7625.28	7426.4
rno-let-7d	nmiR00004.1:1	Endogenous1	5434.75	4811.73	5715.1	12035	9423.42	9846.11	10477.5	10564.2	10595.4	13590.4	7302.63	8539.32	10774.5	8872.29	9391.36	8657.01	10314.6
rno-let-7e	nmiR00005.1:1	Endogenous1	633.34	672.87	583.14	1230.03	887.09	851.29	873.34	1068.29	1044.05	1278.49	898.55	1142.43	1029.47	1065.46	1110.55	1024.71	1032.06
rno-let-7f	nmiR00006.1:2	Endogenous1	618.25	1327.64	464.7	449.74	439.06	576.14	493.52	492.51	464.87	639.25	965.35	540.31	860.39	502.11	734.77	659.75	766.16
rno-let-7i	nmiR01855.1:1	Endogenous1	1043.72	1043.33	821.42	1475.14	1148.43	1238.94	1246.71	1192.31	1120.25	1262.51	1273.49	1233.15	1492.7	1116.89	1497.87	1365.5	1363.58
rno-miR-1	nmiR01626.1:1	Endogenous1	31703	32892.9	27937.3	38272.7	29705.4	31035.7	32694.9	33685.8	24668.5	34803.8	26760.5	23325.1	25140.7	31119.5	25187.8	29240.9	24425.1
rno-miR-100	nmiR01010.1:1	Endogenous1	716.1	688.8	632.61	802.78	860.2	861.93	817.79	967.31	861.15	939.69	687.38	746.67	1167.1	938.91	1119.99	891.36	977.52
rno-miR-101a	nmiR01011.1:1	Endogenous1	32.13	85.29	39.02	17.99	4.48	21.28	19.38	23.03	22.86	22.37	23.7	10.97	10.22	17.15	18.89	17.94	9.37
rno-miR-101b	nmiR01012.1:1	Endogenous1	17.04	33.6	11.15	8.99	5.97	7.6	7.75	10.63	12.7	25.57	15.08	6.98	10.22	8.16	11.55	10.92	4.26
rno-miR-103	nmiR01013.1:1	Endogenous1	68.64	59.45	77.33	78.7	125.45	79.05	105.94	93.9	116.85	111.87	62.49	82.74	102.24	107.77	87.12	117.76	94.6
rno-miR-105	nmiR01627.1:1	Endogenous1	3.89	4.31	3.48	4.5	8.96	1.52	5.17	1.77	2.54	6.39	8.62	4.98	3.93	1	2.1	3.12	5.97
rno-miR-106b	nmiR01016.1:1	Endogenous1	158.21	113.72	128.89	71.96	71.68	69.93	68.47	72.64	73.67	99.08	84.04	59.81	69.21	82.46	76.63	72.53	77.55
rno-miR-107	nmiR01017.1:1	Endogenous1	1455.08	1514.6	1274.98	726.33	1066.3	1064.12	1133.02	1043.49	2.54	3.2	814.52	694.83	1431.35	1511.24	1319.43	1756.2	1534.03
rno-miR-10a-3p	nmiR01628.2:2	Endogenous1	3.89	1.29	1.39	2.25	4.48	3.04	3.88	3.54	5.08	9.59	2.15	1.99	3.15	2.45	2.1	2.34	4.26
rno-miR-10a-5p	nmiR01018.1:1	Endogenous1	180.12	148.62	126.8	204.63	50.78	246.27	162.78	162.99	233.7	284.46	230.56	243.24	201.33	115.12	197.34	179.36	68.18
rno-miR-10b	nmiR01629.1:1	Endogenous1	1.46	6.89	2.79	4.5	7.47	10.64	9.04	1.77	10.16	12.78	6.46	7.98	2.36	1.63	3.15	3.9	1.7
rno-miR-1188-3p	nmiR01630.1:1	Endogenous1	2.92	2.58	4.18	4.5	2.99	9.12	5.17	10.63	15.24	19.18	19.39	2.99	3.15	2.45	1.05	1.56	4.26
rno-miR-1188-5p	nmiR01023.1:1	Endogenous1	8.76	8.18	11.15	11.24	14.93	16.72	12.92	21.26	25.4	57.53	28.01	8.97	13.37	8.16	12.6	13.26	9.37
rno-miR-1193-3p	nmiR01631.1:1	Endogenous1	4.38	2.58	2.09	2.25	5.97	9.12	2.58	3.54	2.54	3.2	2.15	1	3.15	1	1.05	1.56	1.7
rno-miR-1193-5p	nmiR01632.1:1	Endogenous1	5.35	4.74	7.66	6.75	5.97	3.04	1.29	12.4	10.16	3.2	6.46	3.99	6.29	1.63	3.15	6.24	4.26
rno-miR-122	nmiR01034.1:1	Endogenous1	7.79	6.03	3.48	13.49	11.95	7.6	5.17	3.54	7.62	3.2	6.46	8.97	9.44	8.98	6.3	7.8	8.52
rno-miR-1224	nmiR01035.1:1	Endogenous1	70.59	41.78	105.2	116.93	85.12	112.49	202.83	134.64	58.43	102.28	209.02	26.92	29.1	40.01	16.79	18.72	24.71
rno-miR-124	nmiR01036.1:2	Endogenous1	5.35	3.88	3.48	13.49	10.45	12.16	11.63	5.31	10.16	19.18	15.08	8.97	13.37	3.27	2.1	4.68	7.67
rno-miR-1249	nmiR01633.1:1	Endogenous1	18.5	25.42	29.26	44.97	19.41	31.92	31.01	35.43	55.89	38.35	40.94	59.81	22.02	22.86	20.99	24.18	31.53
rno-miR-125a-3p	nmiR01037.1:1	Endogenous1	11.68	14.65	13.24	22.49	26.88	18.24	5.17	23.03	22.86	47.94	17.24	19.94	16.52	23.68	15.74	24.18	17.04
rno-miR-125a-5p	nmiR01038.1:1	Endogenous1	1149.36	1200.99	1169.08	1983.34	2417.83	1640.26	1206.66	1970.05	2486.91	2598.54	1549.3	2683.62	2610.25	2420.75	2455.17	2128.19	2564.38
rno-miR-125b-3p	nmiR01039.1:1	Endogenous1	42.84	36.62	53.65	71.96	91.1	72.97	62.01	72.64	96.53	102.28	64.64	76.76	50.33	84.91	66.13	68.63	80.11
rno-miR-125b-5p	nmiR01040.1:1	Endogenous1	7430.67	6428.84	10017.3	11281.7	15549.4	12445.6	11239.8	12148.1	14941.8	16435	7705.58	16755.7	12886.1	13957.1	14214.6	12645.9	14066.2
rno-miR-126	nmiR01041.1:1	Endogenous1	19685.1	17674.6	18984.6	11929.3	10409.1	11281.1	12203.6	9935.31	11779.2	10803.3	9989.67	16405.8	18064.2	18614.1	17240.8	16183.2	16660.4
rno-miR-127	nmiR01043.1:2	Endogenous1	4.38	6.89	4.88	2.25	4.48	16.72	7.75	17.72	2.54	3.2	12.93	17.94	7.86	5.72	10.5	10.92	11.93
rno-miR-128	nmiR01045.1:1	Endogenous1	18.5	22.83	14.63	29.23	26.88	10.64	19.38	33.66	17.78	31.96	36.63	13.96	13.37	17.15	14.7	18.72	23.01
rno-miR-129	nmiR01047.1:1	Endogenous1	3.89	1.72	4.18	2.25	2.99	1.52	2.58	10.63	2.54	3.2	8.62	5.98	3.15	2.45	4.2	3.12	5.11
rno-miR-130a	nmiR01049.1:1	Endogenous1	1122.1	1068.32	1547.39	903.97	1179.79	896.9	998.66	891.13	944.98	1000.42	741.25	1199.25	985.43	1185.48	1017.13	1318.71	1296.25
rno-miR-130b	nmiR01050.1:2	Endogenous1	7.3	2.58	9.06	13.49	8.96	6.08	12.92	14.17	12.7	12.78	15.08	9.97	2.36	8.98	6.3	3.9	7.67
rno-miR-132	nmiR01051.1:1	Endogenous1	24.34	26.28	20.2	35.98	38.83	30.4	21.96	46.06	55.89	73.51	62.49	26.92	38.54	19.59	27.29	27.29	43.46
rno-miR-133a	nmiR01052.1:1	Endogenous1	5405.54	4421.45	4775.24	7605.07	6456.02	7175.18	6975.13	6314.09	5631.75	6111.2	5701.61	6363.12	6630.63	6379.69	6834.38	6797.09	7280.67
rno-miR-133b	nmiR01053.1:1	Endogenous1	188.4	161.11	195.78	193.39	200.12	214.34	313.94	194.88	223.54	204.56	183.16	287.1	214.7	219.62	239.32	238.63	242.89
rno-miR-134	nmiR01054.1:2	Endogenous1	3.41	3.45	2.09	13.49	10.45	9.12	7.75	5.31	15.24	9.59	6.46	4.98	3.15	1.63	2.1	3.12	3.41
rno-miR-135a	nmiR01055.1:1	Endogenous1	10.22	9.91	13.24	8.99	4.48	7.6	6.46	7.09	5.08	12.78	2.15	3.99	5.51	4.9	2.1	4.68	5.11
rno-miR-135b	nmiR01056.1:1	Endogenous1	2.92	2.58	3.48	2.25	2.99	4.56	3.88	3.54	5.08	9.59	4.31	4.98	1	2.45	1.05	4.68	5.11
rno-miR-136	nmiR01634.1:1	Endogenous1	3.89	2.15	2.79	13.49	7.47	4.56	5.17	3.54	7.62	12.78	2.15	1	1.57	1	2.1	1.56	1
rno-miR-137	nmiR01058.1:1	Endogenous1	15.58	16.8	20.2	29.23	22.4	18.24	15.5	24.8	10.16	22.37	12.93	29.91	18.09	20.41	18.89	14.82	14.49
rno-miR-138	nmiR01059.1:1	Endogenous1	22.39	16.37	34.14	31.48	28.37	13.68	25.84	31.89	30.48	25.57	34.48	17.94	22.81	22.04	24.14	21.84	17.9
rno-miR-139-3p	nmiR01060.1:1	Endogenous1	2.43	3.88	5.57	6.75	2.99	9.12	6.46	3.54	5.08	12.78	2.15	7.98	3.15	2.45	2.1	3.9	5.97
rno-miR-139-5p	nmiR01061.1:1	Endogenous1	115.86	101.23	77.33	179.9	167.26	156.58	114.98	194.88	177.82	172.6	191.78	142.55	175.38	160.02	161.65	145.83	144.88
rno-miR-140	nmiR01062.1:1	Endogenous1	59.88	57.29	84.3	35.98	38.83	38	47.8	28.35	38.1	35.16	32.32	58.82	45.61	48.99	53.53	49.13	35.79
rno-miR-141	nmiR01063.1:1	Endogenous1	18.5	12.92	13.93	22.49	20.91	15.2	16.8	24.8	38.1	31.96	34.48	18.94	13.37	13.88	12.6	16.38	6.82
rno-miR-142-3p	nmiR01064.1:1	Endogenous1	595.86	490.22	549.7	65.21	61.23	50.17	64.6	69.09	88.91	57.53	103.43	39.88	57.41	59.6	47.23	52.25	64.77
rno-miR-142-5p	nmiR01065.1:1	Endogenous1	9.74	7.75	14.63	26.98	10.45	27.36	7.75	21.26	50.81	28.77	15.08	16.95	10.22	22.04	13.65	17.94	19.6
rno-miR-143	nmiR01635.1:1	Endogenous1	249.73	280.43	227.13	110.19	161.29	130.73	122.73	132.87	129.55	159.81	172.38	156.51	162.8	176.35	155.35	163.77	153.4
rno-miR-144	nmiR01067.1:1	Endogenous1	176.71	140.86	98.93	20.24	14.93	15.2	16.8	5.31	25.4	19.18	19.39	9.97	11.01	8.16	16.79	14.82	17.04
rno-miR-145	nmiR01068.1:1	Endogenous1	2718.83	3521.56	1992.59	3867.74	3131.68	4478.41	4957.14	4813.52	3779.91	5117.17	5348.22	5701.19	5494.98	4270.81	5280.87	5180.48	5624.77
rno-miR-146a	nmiR01069.1:1	Endogenous1	767.7	765.48	602.65	1124.34	825.86	975.95	865.59	1055.89	1044.05	1080.33	1331.67	1097.57	1013.74	827.87	928.95	955.3	1078.08
rno-miR-146b	nmiR01636.1:1	Endogenous1	10.71	9.91	9.06	11.24	19.41	13.68	12.92	15.94	12.7	6.39	15.08	9.97	11.01	13.06	9.45	9.36	8.52
rno-miR-147	nmiR01071.1:1	Endogenous1	1.46	3.02	2.79	6.75	2.99	1.52	5.17	1.77	7.62	9.59	4.31	2.99	1.57	3.27	1.05	3.12	1
rno-miR-148b-3p	nmiR01073.1:1	Endogenous1	128.52	127.94	146.31	148.41	174.73	162.66	127.9	111.61	137.17	108.67	133.6	120.62	158.08	161.66	160.6	121.66	182.38
rno-miR-148b-5p	nmiR01637.1:1	Endogenous1	6.33	16.8	11.15	24.74	13.44	16.72	20.67	8.86	10.16	3.2	12.93	5.98	7.08	8.16	5.25	7.8	5.11
rno-miR-150	nmiR01075.1:1	Endogenous1	4227.46	3843.35	5157.04	8666.45	7257.98	6799.7	7196.05	6819.01	7582.67	9754.91	4727.64	7799.63	6655.8	6664.63	6955.09	5620.31	7454.53
rno-miR-151	nmiR01077.1:1	Endogenous1	574.44	425.17	620.07	969.18	957.28	814.81	793.25	933.65	1176.14	1240.14	784.35	1216.2	931.95	793.58	925.81	891.36	959.62
rno-miR-152	nmiR01078.1:1	Endogenous1	215.66	129.66	234.79	155.16	247.91	196.1	201.54	228.54	193.06	185.38	146.53	164.49	224.93	217.17	170.05	164.55	178.97
rno-miR-153	nmiR01079.1:2	Endogenous1	5.35	3.45	4.18	15.74	1.49	10.64	1.29	5.31	20.32	6.39	6.46	1	1	6.53	6.3	1	7.67
rno-miR-154	nmiR01080.1:1	Endogenous1	4.87	4.31	4.18	2.25	10.45	4.56	5.17	3.54	5.08	3.2	6.46	1.99	5.51	2.45	1.05	3.9	5.97
rno-miR-15b	nmiR01083.1:1	Endogenous1	545.23	457.91	452.16	1045.64	1043.89	585.26	608.5	758.26	1074.53	901.34	743.41	711.78	630.74	604.98	713.77	630.11	674.97
rno-miR-16	nmiR01084.1:1	Endogenous1	6386.95	5381.21	6457.09	5333.89	6582.96	6603.6	7095.28	7571.95	7016.2	7226.69	6669.12	6642.25	7380.91	7147.96	7424.29	7222.88	7009.66
rno-miR-17-1-3p	nmiR01638.1:1	Endogenous1	5.35	6.89	2.79	11.24	5.97	9.12	6.46	1.77	2.54	9.59	8.62	7.98	5.51	6.53	7.35	7.02	5.97
rno-miR-17-2-3p	nmiR01639.1:1	Endogenous1	1	2.15	3.48	4.5	5.97	4.56	2.58	1.77	2.54	9.59	4.31	6.98	3.15	1	1.05	3.12	3.41
rno-miR-17-5p	nmiR01640.1:1	Endogenous1	215.66	188.25	202.05	186.64	252.39	185.46	174.41	125.79	182.9	169.4	165.92	188.41	179.31	184.52	195.24	211.34	230.96
rno-miR-181a	nmiR01085.1:1	Endogenous1	1390.33	1232.87	1449.85	2439.83	2595.55	2131.27	1741.52	2287.18	2725.7	2889.4	1969.49	2476.26	2659.02	2348.09	2561.19	2262.32	2389.68
rno-miR-181b+rno-miR-181d	nmiR01086.1:1	Endogenous1	3.89	12.49	8.36	2.25	13.44	10.64	6.46	8.86	12.7	22.37	10.77	10.97	8.65	4.08	10.5	5.46	11.93
rno-miR-181c	nmiR01087.1:1	Endogenous1	51.6	49.11	47.38	53.97	46.3	45.6	37.47	58.46	48.26	41.55	32.32	52.83	66.85	48.17	58.78	57.71	60.51
rno-miR-182	nmiR01088.1:1	Endogenous1	4.38	2.15	2.09	2.25	2.99	4.56	2.58	5.31	10.16	6.39	6.46	1.99	1.57	4.08	1.05	3.12	3.41
rno-miR-183	nmiR01089.1:1	Endogenous1	1	1.72	3.48	4.5	5.97	1.52	5.17	1.77	2.54	6.39	10.77	2.99	1.57	3.27	1.05	5.46	3.41
rno-miR-184	nmiR01092.1:2	Endogenous1	9.25	7.75	6.27	11.24	1.49	9.12	5.17	7.09	17.78	3.2	17.24	10.97	3.93	2.45	5.25	5.46	5.97
rno-miR-185	nmiR01093.1:1	Endogenous1	240.48	179.63	238.27	152.91	274.79	259.95	281.64	256.89	251.49	278.07	133.6	246.23	215.49	233.5	222.53	255.79	294.02
rno-miR-186	nmiR01094.1:1	Endogenous1	1.46	5.17	1.39	2.25	5.97	4.56	1.29	7.09	15.24	15.98	15.08	3.99	3.15	3.27	2.1	4.68	4.26
rno-miR-187	nmiR01095.1:1	Endogenous1	5.84	5.17	6.97	13.49	1.49	9.12	6.46	8.86	10.16	12.78	21.55	8.97	3.15	5.72	5.25	5.46	9.37
rno-miR-188	nmiR01097.1:1	Endogenous1	4.38	4.74	1	2.25	4.48	1.52	1.29	7.09	2.54	15.98	6.46	1.99	2.36	3.27	1.05	3.12	1.7
rno-miR-18a	nmiR01108.1:1	Endogenous1	5.84	3.02	2.79	2.25	4.48	9.12	5.17	1.77	5.08	15.98	8.62	1.99	3.93	3.27	4.2	3.9	4.26
rno-miR-190	nmiR01110.1:1	Endogenous1	122.19	112	146.31	33.73	34.35	44.08	46.51	38.98	45.72	51.14	21.55	15.95	24.38	26.94	12.6	26.51	19.6
rno-miR-190b	nmiR01641.1:1	Endogenous1	2.43	6.46	6.27	13.49	5.97	13.68	6.46	8.86	7.62	22.37	19.39	5.98	5.51	5.72	7.35	7.02	7.67
rno-miR-191	nmiR01120.1:1	Endogenous1	380.69	245.54	364.38	688.1	809.43	658.23	715.73	751.17	817.96	856.59	493.45	550.28	500.97	501.3	516.44	552.13	579.52
rno-miR-1912-3p	nmiR01642.1:1	Endogenous1	14.12	12.49	22.29	60.71	40.32	28.88	31.01	37.2	33.02	44.75	30.17	32.9	16.52	20.41	28.34	18.72	16.19
rno-miR-1912-5p	nmiR01643.1:1	Endogenous1	1.95	3.02	2.79	2.25	1.49	3.04	1.29	7.09	2.54	3.2	6.46	2.99	3.15	2.45	2.1	2.34	4.26
rno-miR-192	nmiR01121.1:1	Endogenous1	26.29	21.54	19.51	15.74	23.89	13.68	28.42	40.75	40.64	41.55	36.63	26.92	16.52	28.58	23.09	28.07	18.75
rno-miR-193	nmiR01125.1:1	Endogenous1	26.29	13.35	29.96	8.99	11.95	7.6	6.46	10.63	7.62	6.39	8.62	7.98	3.93	5.72	5.25	3.9	6.82
rno-miR-194	nmiR01139.1:1	Endogenous1	31.64	35.32	20.2	17.99	28.37	25.84	33.59	42.52	20.32	12.78	15.08	38.88	30.67	48.17	32.54	39.77	34.09
rno-miR-1949	nmiR01644.1:1	Endogenous1	243.41	182.65	279.38	283.33	210.57	291.87	332.03	132.87	154.96	204.56	150.84	111.65	92.02	105.32	68.23	65.51	75
rno-miR-195	nmiR01152.1:1	Endogenous1	160.65	139.14	147.01	103.44	126.94	106.41	131.78	125.79	154.96	121.46	155.15	173.46	143.14	148.59	142.75	143.49	129.54
rno-miR-196a	nmiR01173.1:1	Endogenous1	12.66	51.26	15.33	20.24	11.95	12.16	5.17	7.09	17.78	19.18	38.79	16.95	29.1	26.13	37.79	38.21	27.27
rno-miR-196b	nmiR01174.1:1	Endogenous1	16.06	49.11	29.26	17.99	23.89	25.84	20.67	17.72	48.26	70.32	103.43	19.94	33.82	43.27	67.18	43.67	36.65
rno-miR-196c	nmiR01645.1:1	Endogenous1	4.38	4.31	10.45	33.73	8.96	9.12	7.75	10.63	20.32	22.37	15.08	11.96	3.15	8.16	6.3	6.24	5.11
rno-miR-199a-3p	nmiR01180.1:1	Endogenous1	1456.54	1258.29	1807.26	1972.1	2074.35	1670.66	1510.27	1977.14	2225.27	2080.75	1488.97	1459.44	2176.13	1774.95	1840.06	1657.94	1856.17
rno-miR-199a-5p	nmiR01181.1:1	Endogenous1	590.99	561.3	607.53	330.56	480.88	427.17	408.25	405.7	421.68	396.33	362.01	486.48	414.46	467.82	439.81	479.6	451.69
rno-miR-19a	nmiR01182.1:2	Endogenous1	21.42	18.52	25.78	4.5	1.49	1.52	2.58	3.54	2.54	3.2	2.15	1	3.15	3.27	1.05	3.12	4.26
rno-miR-19b	nmiR01183.1:1	Endogenous1	65.72	46.09	73.85	4.5	22.4	15.2	16.8	14.17	10.16	19.18	12.93	22.93	15.73	19.59	16.79	20.28	19.6
rno-miR-200a	nmiR01184.1:1	Endogenous1	4.87	5.17	4.18	8.99	7.47	4.56	6.46	15.94	15.24	9.59	6.46	8.97	3.15	6.53	8.4	4.68	9.37
rno-miR-200b	nmiR01646.1:1	Endogenous1	4.87	9.05	6.27	11.24	13.44	7.6	9.04	7.09	5.08	12.78	6.46	9.97	3.93	2.45	7.35	6.24	11.93
rno-miR-200c	nmiR01647.1:1	Endogenous1	4.38	6.89	5.57	6.75	7.47	10.64	10.34	5.31	10.16	9.59	12.93	5.98	6.29	5.72	7.35	4.68	4.26
rno-miR-201	nmiR01648.1:1	Endogenous1	6.33	12.06	8.36	15.74	7.47	10.64	11.63	14.17	17.78	9.59	6.46	5.98	3.15	8.98	7.35	4.68	7.67
rno-miR-202	nmiR01649.1:1	Endogenous1	5.84	3.45	2.79	4.5	8.96	6.08	3.88	5.31	12.7	12.78	2.15	2.99	5.51	2.45	4.2	5.46	5.97
rno-miR-203	nmiR01190.1:1	Endogenous1	138.25	121.48	120.53	119.18	114.99	127.69	111.11	74.41	114.31	124.65	77.57	85.73	88.08	115.93	103.92	97.48	96.3
rno-miR-204	nmiR01191.1:1	Endogenous1	37.97	56	50.86	85.45	85.12	95.77	74.93	109.84	96.53	89.49	68.95	88.72	52.69	71.85	100.77	90.46	87.78
rno-miR-205	nmiR01650.1:1	Endogenous1	3.41	2.58	2.09	2.25	1.49	1.52	1.29	1.77	2.54	3.2	2.15	1	1	1	1.05	1	1
rno-miR-206	nmiR01193.1:1	Endogenous1	13.14	12.49	18.11	33.73	26.88	25.84	20.67	38.98	45.72	44.75	51.72	21.93	22.02	17.96	20.99	17.16	21.31
rno-miR-207	nmiR01651.1:1	Endogenous1	17.04	10.34	16.72	26.98	5.97	7.6	10.34	17.72	17.78	31.96	12.93	6.98	11.8	5.72	6.3	5.46	11.93
rno-miR-208	nmiR01652.1:1	Endogenous1	1	1	1	2.25	1.49	1.52	1.29	1.77	2.54	3.2	2.15	1	1	1	1.05	1	1
rno-miR-208b-3p	nmiR01653.1:1	Endogenous1	5.84	9.91	10.45	24.74	11.95	21.28	9.04	17.72	17.78	38.35	28.01	16.95	9.44	12.25	12.6	10.92	10.23
rno-miR-20a+rno-miR-20b-5p	nmiR01197.1:2	Endogenous1	392.86	315.76	448.68	332.81	413.67	405.88	361.74	419.88	452.17	453.87	428.81	399.75	524.57	467.82	468.15	424.23	553.95
rno-miR-20b-3p	nmiR01655.1:1	Endogenous1	2.43	3.45	2.79	4.5	2.99	3.04	1.29	5.31	5.08	9.59	4.31	1.99	3.15	3.27	1.05	2.34	5.11
rno-miR-21	nmiR01198.1:1	Endogenous1	669.36	477.73	678.59	251.85	395.75	279.71	286.81	341.92	370.88	300.45	273.66	255.2	302.79	333.11	264.52	264.37	297.43
rno-miR-210	nmiR01199.1:2	Endogenous1	181.09	126.65	158.15	101.19	191.16	152.02	223.5	198.42	180.36	204.56	170.23	214.33	218.64	237.58	226.73	204.32	219.88
rno-miR-211	nmiR01200.1:1	Endogenous1	2.92	5.17	5.57	4.5	4.48	9.12	2.58	5.31	12.7	3.2	10.77	6.98	3.93	1	1.05	2.34	3.41
rno-miR-212	nmiR01201.1:1	Endogenous1	1.46	3.02	2.79	2.25	1.49	1.52	1.29	1.77	2.54	9.59	2.15	1.99	1.57	1	3.15	1	2.56
rno-miR-214	nmiR01656.1:1	Endogenous1	15.58	17.66	19.51	22.49	23.89	19.76	16.8	21.26	17.78	47.94	25.86	40.87	26.74	24.49	24.14	24.95	34.94
rno-miR-215	nmiR01657.1:1	Endogenous1	1	1.72	1.39	2.25	2.99	1.52	2.58	7.09	10.16	6.39	4.31	2.99	1	1	2.1	1	4.26
rno-miR-216a	nmiR01216.1:1	Endogenous1	2.43	4.74	4.18	4.5	5.97	6.08	6.46	8.86	10.16	6.39	17.24	2.99	1	1.63	3.15	3.12	2.56
rno-miR-216b-3p	nmiR01658.1:1	Endogenous1	4.87	3.02	4.18	8.99	7.47	1.52	1.29	5.31	7.62	9.59	4.31	1.99	2.36	7.35	1.05	7.8	1.7
rno-miR-216b-5p	nmiR01217.1:1	Endogenous1	3.89	3.88	1.39	11.24	11.95	6.08	3.88	3.54	10.16	19.18	10.77	7.98	3.93	5.72	4.2	7.02	4.26
rno-miR-217	nmiR01659.1:1	Endogenous1	1.95	2.15	2.09	2.25	1.49	1.52	2.58	1.77	5.08	9.59	2.15	2.99	2.36	2.45	3.15	1.56	3.41
rno-miR-218a	nmiR01219.1:1	Endogenous1	29.21	29.72	35.53	22.49	14.93	19.76	21.96	21.26	17.78	31.96	23.7	16.95	18.87	16.33	15.74	28.07	23.01
rno-miR-218b	nmiR01737.1:1	Endogenous1	3.41	2.15	4.18	6.75	5.97	9.12	1.29	1.77	5.08	3.2	4.31	4.98	1.57	1.63	2.1	4.68	2.56
rno-miR-219-1-3p	nmiR01660.2:2	Endogenous1	2.43	1.29	1	2.25	2.99	1.52	1.29	1.77	7.62	6.39	8.62	1.99	1	1.63	3.15	1	2.56
rno-miR-219-2-3p	nmiR01661.1:1	Endogenous1	1	1.29	3.48	4.5	1.49	1.52	1.29	1.77	2.54	12.78	2.15	1.99	1.57	1	1.05	1.56	1.7
rno-miR-219-5p	nmiR01222.1:2	Endogenous1	9.25	10.77	6.27	4.5	1.49	3.04	6.46	8.86	17.78	15.98	6.46	2.99	3.15	6.53	3.15	1.56	4.26
rno-miR-22	nmiR01223.1:2	Endogenous1	12027.6	9750.1	10998.2	9759.31	9330.83	11855.8	12018.8	11179	10773.2	10515.6	9830.22	12365.4	12480.3	13856.7	12102.6	12295	12982.1
rno-miR-221	nmiR01225.1:2	Endogenous1	30.18	24.12	27.17	44.97	16.43	25.84	21.96	49.61	71.13	44.75	51.72	39.88	22.02	26.13	24.14	32.75	24.71
rno-miR-222	nmiR01226.1:1	Endogenous1	4.87	5.17	8.36	11.24	10.45	10.64	5.17	14.17	12.7	15.98	25.86	9.97	6.29	4.08	5.25	13.26	9.37
rno-miR-223	nmiR01662.1:1	Endogenous1	21.91	28.86	25.78	15.74	35.84	24.32	14.21	17.72	27.94	41.55	47.41	25.92	20.45	20.41	19.94	18.72	16.19
rno-miR-224	nmiR01663.1:1	Endogenous1	15.09	12.49	16.02	24.74	23.89	16.72	16.8	17.72	15.24	19.18	8.62	12.96	18.87	14.7	24.14	9.36	17.9
rno-miR-23a	nmiR01229.1:1	Endogenous1	4213.34	3819.66	4926.43	7456.65	7183.31	5594.21	5432.57	6682.59	6726.61	7338.55	4688.85	5443.99	4530.79	4295.31	4213.36	4827.99	5370.8
rno-miR-23b	nmiR01230.1:1	Endogenous1	598.78	546.65	506.51	1063.63	902.02	849.77	996.08	917.7	802.72	952.48	887.78	1076.64	1008.24	788.68	1117.89	989.62	1129.22
rno-miR-24	nmiR01231.1:1	Endogenous1	246.33	233.48	195.78	38.23	191.16	215.86	381.12	294.09	43.18	3.2	165.92	307.04	203.69	201.66	287.61	326.75	330.67
rno-miR-25	nmiR01232.1:1	Endogenous1	674.72	552.25	712.04	1070.38	1028.96	843.69	954.74	1151.56	1420.01	1316.85	805.9	901.18	1126.99	931.56	1071.71	896.04	1033.76
rno-miR-26a	nmiR01233.1:1	Endogenous1	38.94	106.83	25.08	33.73	28.37	33.44	49.09	47.83	66.05	70.32	122.82	70.78	91.23	54.7	89.22	77.98	82.67
rno-miR-26b	nmiR01857.1:1	Endogenous1	339.31	480.31	264.05	231.61	225.51	212.82	264.85	318.89	187.98	217.34	398.64	284.11	318.52	274.32	306.5	274.5	309.36
rno-miR-27a	nmiR01235.1:2	Endogenous1	1634.22	1343.15	1755.71	1092.86	1123.05	1000.27	1149.82	1334.04	1392.06	1524.6	1297.19	792.52	1074.3	1156.9	1089.55	998.98	1019.28
rno-miR-27b	nmiR01236.1:1	Endogenous1	4687.98	4956.47	4817.74	2916.55	3932.15	3057.05	2687.21	2499.77	2550.42	2681.64	2316.41	3153.15	3186.73	3642.97	3292.8	3378.27	3563.21
rno-miR-28	nmiR01237.1:1	Endogenous1	137.28	135.69	112.87	166.4	182.2	199.14	161.49	187.79	172.74	143.83	198.24	221.31	222.57	175.54	189.99	194.18	208.8
rno-miR-290	nmiR01664.1:1	Endogenous1	464.9	791.33	406.18	436.25	246.41	594.38	850.09	37.2	93.99	3.2	374.94	979.94	313.01	248.2	133.31	252.67	127.84
rno-miR-291a-3p	nmiR01665.1:1	Endogenous1	1.95	4.31	1.39	8.99	1.49	3.04	2.58	12.4	7.62	12.78	17.24	5.98	4.72	1.63	5.25	3.12	6.82
rno-miR-291a-5p	nmiR01242.1:1	Endogenous1	2.43	2.58	2.09	6.75	5.97	3.04	2.58	5.31	5.08	3.2	2.15	2.99	4.72	3.27	1.05	6.24	5.11
rno-miR-291b	nmiR01666.1:1	Endogenous1	1.95	4.74	4.88	6.75	8.96	4.56	6.46	3.54	7.62	3.2	2.15	5.98	2.36	4.08	3.15	2.34	4.26
rno-miR-292-3p	nmiR01667.1:1	Endogenous1	3.41	3.02	4.18	6.75	4.48	4.56	7.75	5.31	7.62	3.2	10.77	6.98	8.65	5.72	5.25	3.9	5.97
rno-miR-292-5p	nmiR01246.1:1	Endogenous1	3.89	4.31	2.79	8.99	2.99	3.04	5.17	7.09	7.62	9.59	2.15	1.99	1.57	1.63	6.3	3.9	3.41
rno-miR-293	nmiR01668.1:1	Endogenous1	1.95	3.88	6.97	22.49	10.45	6.08	7.75	10.63	12.7	19.18	12.93	4.98	5.51	2.45	8.4	3.12	3.41
rno-miR-294	nmiR01669.1:1	Endogenous1	1	2.58	4.18	6.75	4.48	1.52	2.58	3.54	2.54	19.18	2.15	1	1	1.63	1.05	1.56	3.41
rno-miR-295	nmiR01670.1:1	Endogenous1	7.79	20.68	6.27	11.24	5.97	3.04	10.34	14.17	15.24	22.37	21.55	6.98	3.93	4.08	10.5	11.7	9.37
rno-miR-296	nmiR01250.1:1	Endogenous1	2.43	3.45	5.57	2.25	7.47	6.08	7.75	5.31	5.08	3.2	2.15	4.98	2.36	4.08	3.15	4.68	1.7
rno-miR-2964	nmiR01671.1:1	Endogenous1	4.38	8.18	5.57	13.49	7.47	3.04	3.88	19.49	10.16	9.59	12.93	1	1	3.27	6.3	2.34	1
rno-miR-297	nmiR01672.1:1	Endogenous1	2.43	1.29	4.18	8.99	1.49	3.04	1.29	7.09	2.54	6.39	4.31	1	3.15	3.27	4.2	1	1.7
rno-miR-298	nmiR01256.1:1	Endogenous1	3.89	3.88	5.57	15.74	10.45	3.04	1.29	7.09	5.08	3.2	4.31	4.98	1.57	3.27	5.25	4.68	1
rno-miR-2985	nmiR01673.1:1	Endogenous1	1	2.15	2.09	2.25	1.49	1.52	1.29	1.77	2.54	6.39	2.15	1.99	1	2.45	2.1	1	1
rno-miR-299	nmiR01674.1:1	Endogenous1	1	2.15	1	2.25	1.49	4.56	3.88	1.77	5.08	3.2	4.31	3.99	1.57	1.63	1.05	1.56	1
rno-miR-29a	nmiR01258.1:1	Endogenous1	11572.9	12219.3	13121.1	9473.73	13236.1	12021.5	12982.6	11528	9980.68	11330.6	8754.97	13968.4	11898.3	13897.5	12983.3	14150.2	13221.6
rno-miR-29b	nmiR01259.1:1	Endogenous1	7856.63	8740.8	8783.4	1018.66	1084.22	1202.45	1507.68	1679.51	1239.65	1719.57	1876.83	678.88	1198.56	1585.53	1432.79	1548.76	1330.34
rno-miR-29c	nmiR01260.1:1	Endogenous1	5548.66	6042.01	6105.95	1565.09	1459.06	1986.86	2357.77	2278.32	2093.17	2141.48	1943.63	1650.84	1991.31	2557.1	1860.01	2107.13	2154.46
rno-miR-300-3p	nmiR01261.1:2	Endogenous1	75.46	74.95	85	92.2	106.03	95.77	74.93	106.3	116.85	92.69	77.57	76.76	64.49	95.52	72.43	63.17	95.45
rno-miR-300-5p	nmiR01675.1:1	Endogenous1	2.92	1.29	1	6.75	5.97	1.52	3.88	7.09	2.54	6.39	6.46	2.99	2.36	8.16	4.2	2.34	3.41
rno-miR-301a	nmiR01262.1:1	Endogenous1	119.76	112.86	138.64	40.48	40.32	19.76	37.47	24.8	35.56	25.57	40.94	18.94	38.54	47.35	39.89	45.23	32.39
rno-miR-301b	nmiR01263.1:1	Endogenous1	71.56	60.74	74.55	49.47	71.68	83.61	78.81	99.21	66.05	67.12	66.8	62.8	77.86	94.71	85.02	86.56	76.7
rno-miR-3065-3p	nmiR01676.1:1	Endogenous1	3.41	1.29	1	4.5	7.47	6.08	5.17	3.54	12.7	6.39	2.15	1	4.72	3.27	5.25	1.56	2.56
rno-miR-3074	nmiR01678.1:1	Endogenous1	2.92	4.31	5.57	11.24	4.48	3.04	5.17	7.09	7.62	6.39	2.15	1.99	1.57	2.45	3.15	1	1
rno-miR-3085	nmiR01679.1:1	Endogenous1	2.92	4.31	1.39	2.25	5.97	9.12	6.46	3.54	7.62	12.78	4.31	3.99	2.36	3.27	2.1	3.9	1.7
rno-miR-30a	nmiR01270.1:1	Endogenous1	744.33	614.71	913.38	427.25	564.51	779.84	948.28	458.85	523.29	607.28	424.5	769.6	633.1	896.45	699.08	632.45	767.01
rno-miR-30b-3p	nmiR01680.1:1	Endogenous1	7.3	17.23	8.36	20.24	17.92	24.32	24.55	23.03	22.86	38.35	30.17	11.96	22.81	18.78	11.55	16.38	17.9
rno-miR-30b-5p	nmiR01271.1:1	Endogenous1	506.77	808.99	326.06	269.84	210.57	340.52	395.33	380.9	246.41	290.86	741.25	481.5	507.27	446.59	465	444.51	532.65
rno-miR-30c	nmiR01272.1:2	Endogenous1	3512.33	3446.61	4124.51	4935.87	4878.97	4665.39	4216.86	4887.93	4506.42	5670.12	3296.85	3546.92	3886.68	4728.02	3496.44	3491.35	3881.94
rno-miR-30d	nmiR01273.1:1	Endogenous1	930.78	854.22	815.85	915.22	852.74	1217.65	1391.41	1263.17	797.64	1070.74	1213.15	1452.46	1404.61	1409.18	1659.52	1261.78	1643.12
rno-miR-30e	nmiR01274.1:1	Endogenous1	497.03	473.85	537.86	103.44	161.29	212.82	249.34	143.5	132.09	105.48	133.6	220.31	210.77	265.34	222.53	228.49	242.89
rno-miR-31	nmiR01275.1:1	Endogenous1	3.89	5.6	5.57	8.99	4.48	1.52	1.29	5.31	12.7	12.78	4.31	2.99	3.15	2.45	1.05	9.36	2.56
rno-miR-3120	nmiR01681.1:1	Endogenous1	6.33	7.32	6.97	11.24	14.93	12.16	18.09	19.49	20.32	22.37	8.62	4.98	6.29	9.8	3.15	3.9	4.26
rno-miR-32	nmiR01276.1:1	Endogenous1	11.2	11.2	18.11	4.5	13.44	4.56	3.88	3.54	5.08	15.98	8.62	2.99	3.15	1	2.1	3.12	3.41
rno-miR-320	nmiR01277.1:1	Endogenous1	13.14	12.06	14.63	40.48	11.95	16.72	16.8	21.26	17.78	25.57	25.86	27.91	16.52	17.15	12.6	13.26	18.75
rno-miR-322	nmiR01278.1:1	Endogenous1	1481.36	1250.53	2256.64	901.72	897.54	740.32	811.33	1070.07	1445.41	1105.9	536.55	791.53	1005.88	931.56	723.22	770.48	901.67
rno-miR-323	nmiR01279.1:1	Endogenous1	2.92	5.6	5.57	6.75	4.48	4.56	3.88	7.09	17.78	12.78	10.77	7.98	7.08	6.53	1.05	3.9	2.56
rno-miR-324-3p	nmiR01682.1:1	Endogenous1	6.82	9.05	9.06	11.24	5.97	15.2	3.88	8.86	15.24	22.37	6.46	11.96	11.8	7.35	7.35	10.92	4.26
rno-miR-324-5p	nmiR01282.1:1	Endogenous1	30.18	34.03	22.29	38.23	46.3	39.52	38.76	38.98	35.56	44.75	62.49	38.88	28.31	39.19	48.28	36.65	33.24
rno-miR-325-3p	nmiR01283.1:1	Endogenous1	1.46	2.15	1.39	4.5	4.48	3.04	1.29	10.63	7.62	6.39	10.77	3.99	1.57	2.45	2.1	3.12	4.26
rno-miR-325-5p	nmiR01683.1:1	Endogenous1	1.95	2.15	2.09	4.5	5.97	3.04	5.17	1.77	2.54	6.39	4.31	1.99	2.36	1.63	1.05	2.34	1
rno-miR-326	nmiR01284.1:2	Endogenous1	15.09	21.11	14.63	17.99	41.82	25.84	24.55	21.26	30.48	54.34	34.48	36.88	32.24	22.86	36.74	35.09	36.65
rno-miR-327	nmiR01684.1:1	Endogenous1	1.46	5.17	2.79	8.99	10.45	10.64	6.46	12.4	7.62	9.59	4.31	4.98	6.29	5.72	4.2	2.34	4.26
rno-miR-328a	nmiR01286.1:2	Endogenous1	15.09	48.25	22.29	44.97	44.8	56.25	50.39	81.5	71.13	63.92	66.8	61.81	46.4	26.13	46.19	73.31	63.07
rno-miR-328b-3p	nmiR01685.1:1	Endogenous1	7.3	5.17	7.66	6.75	4.48	12.16	5.17	5.31	5.08	6.39	10.77	3.99	4.72	1	2.1	3.12	6.82
rno-miR-329	nmiR01287.1:1	Endogenous1	5.84	4.31	4.18	15.74	4.48	13.68	15.5	10.63	10.16	22.37	12.93	6.98	7.08	8.16	9.45	8.58	4.26
rno-miR-33	nmiR01288.1:1	Endogenous1	19.96	15.08	15.33	6.75	4.48	3.04	2.58	10.63	17.78	15.98	8.62	1	3.93	7.35	2.1	3.9	2.56
rno-miR-330	nmiR01289.1:1	Endogenous1	4.38	5.17	5.57	4.5	5.97	7.6	2.58	8.86	10.16	19.18	12.93	6.98	7.86	2.45	2.1	3.12	5.97
rno-miR-331	nmiR01290.1:1	Endogenous1	49.65	35.75	46.68	87.7	77.66	85.13	64.6	85.04	99.07	83.1	73.26	92.71	78.65	106.95	85.02	95.14	93.75
rno-miR-335	nmiR01293.1:1	Endogenous1	21.42	18.09	19.51	17.99	16.43	13.68	9.04	14.17	10.16	31.96	10.77	8.97	11.01	15.51	9.45	10.92	11.93
rno-miR-336	nmiR01686.1:1	Endogenous1	4.38	3.45	3.48	4.5	1.49	3.04	5.17	14.17	7.62	22.37	10.77	4.98	3.15	4.9	3.15	1.56	6.82
rno-miR-337	nmiR01687.1:1	Endogenous1	8.28	10.34	11.15	17.99	5.97	10.64	15.5	15.94	22.86	31.96	8.62	4.98	7.86	8.16	11.55	1.56	5.97
rno-miR-338	nmiR01688.1:1	Endogenous1	125.6	150.34	160.24	40.48	53.76	47.13	42.63	47.83	60.97	41.55	71.11	57.82	46.4	56.33	75.58	88.9	63.07
rno-miR-339-3p	nmiR01689.1:1	Endogenous1	4.38	3.02	4.18	4.5	5.97	3.04	7.75	5.31	10.16	3.2	8.62	8.97	3.93	6.53	5.25	5.46	6.82
rno-miR-339-5p	nmiR01299.1:1	Endogenous1	1.95	3.88	2.09	2.25	1.49	3.04	2.58	5.31	2.54	9.59	2.15	3.99	3.15	2.45	1.05	1.56	5.11
rno-miR-340-3p	nmiR01690.1:1	Endogenous1	8.76	9.91	10.45	17.99	14.93	6.08	9.04	10.63	12.7	12.78	6.46	12.96	9.44	13.06	8.4	10.14	15.34
rno-miR-340-5p	nmiR01301.1:1	Endogenous1	32.13	40.06	37.62	8.99	17.92	18.24	12.92	10.63	33.02	9.59	21.55	7.98	12.58	18.78	7.35	11.7	15.34
rno-miR-341	nmiR01302.1:1	Endogenous1	1.46	3.45	3.48	8.99	4.48	1.52	5.17	10.63	7.62	15.98	4.31	1	3.93	5.72	6.3	3.12	2.56
rno-miR-342-3p	nmiR01303.1:1	Endogenous1	159.67	153.79	145.61	308.07	228.49	226.5	206.71	230.31	264.19	230.13	247.8	228.29	269.76	209.01	242.47	253.45	237.77
rno-miR-342-5p	nmiR01304.1:1	Endogenous1	5.35	6.03	4.88	6.75	2.99	1.52	9.04	3.54	10.16	28.77	6.46	5.98	7.86	4.08	6.3	9.36	5.97
rno-miR-343	nmiR01691.1:1	Endogenous1	2.43	2.15	2.79	8.99	1.49	1.52	1.29	3.54	5.08	3.2	8.62	1	2.36	1	3.15	1	2.56
rno-miR-344a	nmiR01692.1:1	Endogenous1	2.92	2.58	2.79	2.25	10.45	6.08	7.75	5.31	2.54	12.78	4.31	4.98	3.15	4.08	6.3	1.56	5.11
rno-miR-344a-3p	nmiR01693.1:1	Endogenous1	2.92	3.02	2.79	2.25	4.48	3.04	6.46	3.54	2.54	6.39	2.15	1	1.57	4.9	2.1	1.56	1.7
rno-miR-344a-5p	nmiR01694.1:1	Endogenous1	1.95	6.89	6.27	8.99	4.48	4.56	6.46	7.09	5.08	19.18	8.62	3.99	2.36	3.27	7.35	3.9	5.97
rno-miR-344b-1-3p+rno-miR-344b-2-3p	nmiR01695.1:1	Endogenous1	4.38	3.02	1.39	2.25	1.49	4.56	3.88	3.54	7.62	3.2	8.62	1	3.15	4.9	4.2	2.34	1
rno-miR-344b-5p	nmiR01696.1:1	Endogenous1	1.46	1.29	1.39	11.24	2.99	3.04	1.29	7.09	7.62	9.59	6.46	2.99	2.36	4.9	1.05	1.56	3.41
rno-miR-345-3p	nmiR01697.1:1	Endogenous1	14.12	15.94	13.93	11.24	7.47	13.68	5.17	12.4	10.16	15.98	15.08	7.98	12.58	11.43	9.45	10.14	5.97
rno-miR-345-5p	nmiR01698.1:1	Endogenous1	277.48	243.82	326.06	191.14	222.52	247.79	266.14	201.97	226.08	281.27	202.55	278.13	349.19	271.88	252.97	312.72	361.35
rno-miR-346	nmiR01699.1:1	Endogenous1	1	2.15	4.18	2.25	2.99	1.52	6.46	5.31	5.08	12.78	6.46	1.99	1	2.45	1.05	3.9	2.56
rno-miR-347	nmiR01700.1:1	Endogenous1	2.92	2.15	4.18	4.5	8.96	4.56	1.29	3.54	15.24	12.78	10.77	1.99	2.36	3.27	2.1	4.68	2.56
rno-miR-349	nmiR01701.1:1	Endogenous1	3.89	6.46	2.79	4.5	5.97	4.56	1.29	5.31	10.16	3.2	8.62	3.99	4.72	2.45	1.05	1	5.11
rno-miR-34a	nmiR01316.1:1	Endogenous1	7.79	9.05	9.06	13.49	8.96	18.24	11.63	8.86	12.7	15.98	21.55	16.95	8.65	15.51	7.35	11.7	12.78
rno-miR-34b	nmiR01318.1:1	Endogenous1	10.71	7.32	5.57	11.24	10.45	12.16	9.04	14.17	10.16	28.77	12.93	4.98	7.08	7.35	5.25	3.9	6.82
rno-miR-34c	nmiR01319.1:1	Endogenous1	19.96	14.22	16.02	31.48	25.39	45.6	18.09	37.2	30.48	54.34	21.55	28.91	22.02	17.96	29.39	18.72	22.16
rno-miR-350	nmiR01702.1:1	Endogenous1	27.75	23.69	31.35	40.48	28.37	33.44	28.42	46.06	27.94	19.18	23.7	31.9	20.45	26.94	25.19	18.72	23.86
rno-miR-351	nmiR01703.1:1	Endogenous1	8.28	8.18	6.97	11.24	16.43	13.68	6.46	15.94	12.7	28.77	21.55	18.94	16.52	18.78	9.45	12.48	13.64
rno-miR-352	nmiR01704.1:1	Endogenous1	28.72	20.68	17.42	47.22	25.39	33.44	43.93	35.43	30.48	51.14	36.63	37.88	29.89	24.49	36.74	29.63	29.83
rno-miR-3541	nmiR01705.1:1	Endogenous1	3.41	4.74	3.48	2.25	10.45	4.56	7.75	7.09	10.16	12.78	10.77	1	3.93	1	2.1	1.56	1
rno-miR-3542	nmiR01706.1:1	Endogenous1	1	2.58	1.39	8.99	4.48	1.52	2.58	1.77	2.54	3.2	2.15	2.99	1.57	1.63	3.15	1.56	1.7
rno-miR-3543	nmiR01707.1:1	Endogenous1	2.92	2.15	2.79	4.5	2.99	1.52	3.88	1.77	10.16	6.39	2.15	1.99	3.93	3.27	1.05	2.34	2.56
rno-miR-3544	nmiR01708.1:1	Endogenous1	1.46	1.72	1.39	6.75	1.49	3.04	3.88	15.94	7.62	9.59	6.46	1.99	1	1	4.2	1.56	2.56
rno-miR-3545-3p	nmiR01709.1:1	Endogenous1	5.84	4.31	9.75	29.23	16.43	21.28	28.42	21.26	33.02	38.35	15.08	12.96	6.29	8.98	10.5	5.46	3.41
rno-miR-3545-5p	nmiR01710.1:1	Endogenous1	2.43	5.6	4.88	8.99	2.99	7.6	6.46	5.31	10.16	9.59	10.77	3.99	5.51	4.08	5.25	4.68	2.56
rno-miR-3546	nmiR01711.1:1	Endogenous1	9.74	5.17	9.75	22.49	14.93	7.6	10.34	23.03	12.7	35.16	19.39	13.96	5.51	12.25	10.5	4.68	6.82
rno-miR-3547	nmiR01712.1:1	Endogenous1	4.38	2.58	3.48	4.5	5.97	3.04	3.88	3.54	7.62	6.39	8.62	6.98	3.15	3.27	1.05	2.34	5.11
rno-miR-3548	nmiR01713.1:1	Endogenous1	3.41	3.45	2.79	2.25	2.99	4.56	2.58	3.54	2.54	6.39	2.15	1.99	1	1	1.05	1.56	1
rno-miR-3549	nmiR01714.1:1	Endogenous1	4.38	3.45	4.18	4.5	5.97	1.52	1.29	1.77	7.62	9.59	10.77	3.99	5.51	1.63	3.15	3.12	1.7
rno-miR-3550	nmiR01715.1:1	Endogenous1	1	2.58	4.18	8.99	1.49	3.04	1.29	5.31	2.54	3.2	4.31	1	1	2.45	1.05	2.34	3.41
rno-miR-3551-3p	nmiR01716.1:1	Endogenous1	1.95	1.72	4.88	6.75	1.49	1.52	2.58	3.54	2.54	19.18	2.15	2.99	5.51	1	1.05	1	5.11
rno-miR-3551-5p	nmiR01717.1:1	Endogenous1	3.89	5.17	4.88	6.75	1.49	4.56	5.17	14.17	7.62	6.39	12.93	6.98	3.15	5.72	5.25	3.12	3.41
rno-miR-3552	nmiR01718.1:1	Endogenous1	3.89	1.29	6.27	2.25	2.99	4.56	5.17	5.31	7.62	15.98	4.31	4.98	6.29	6.53	2.1	3.12	6.82
rno-miR-3553	nmiR01719.1:1	Endogenous1	2.92	1.29	3.48	4.5	1.49	4.56	2.58	1.77	5.08	15.98	6.46	3.99	2.36	1.63	1.05	1.56	2.56
rno-miR-3555	nmiR01721.1:1	Endogenous1	6.82	6.89	6.27	13.49	19.41	12.16	10.34	23.03	20.32	15.98	12.93	5.98	3.93	6.53	4.2	2.34	2.56
rno-miR-3557-3p	nmiR01724.1:1	Endogenous1	7.3	6.03	9.06	2.25	4.48	6.08	9.04	7.09	5.08	22.37	6.46	7.98	4.72	7.35	3.15	14.04	4.26
rno-miR-3557-5p	nmiR01725.1:1	Endogenous1	9.74	7.32	5.57	31.48	11.95	13.68	12.92	15.94	17.78	25.57	10.77	7.98	4.72	8.98	1.05	8.58	5.97
rno-miR-3558-3p	nmiR01726.1:1	Endogenous1	3.89	4.74	2.09	17.99	8.96	4.56	2.58	15.94	17.78	25.57	10.77	3.99	4.72	8.16	5.25	5.46	3.41
rno-miR-3558-5p	nmiR01727.1:1	Endogenous1	9.25	3.88	8.36	13.49	5.97	13.68	9.04	8.86	20.32	28.77	17.24	14.95	5.51	7.35	6.3	3.12	7.67
rno-miR-3559-3p	nmiR01728.1:1	Endogenous1	3.41	2.58	3.48	2.25	5.97	4.56	11.63	7.09	7.62	15.98	6.46	4.98	3.15	4.08	3.15	3.12	7.67
rno-miR-3559-5p	nmiR01729.1:1	Endogenous1	13.63	8.18	6.97	6.75	7.47	4.56	2.58	7.09	7.62	3.2	2.15	1.99	2.36	4.9	1.05	1.56	3.41
rno-miR-3560	nmiR01730.1:1	Endogenous1	7.3	3.88	4.18	8.99	5.97	9.12	1.29	5.31	15.24	9.59	2.15	2.99	3.93	2.45	6.3	3.9	5.11
rno-miR-3561-3p	nmiR01731.1:1	Endogenous1	5.84	7.75	10.45	15.74	7.47	13.68	2.58	12.4	25.4	25.57	15.08	9.97	7.86	7.35	12.6	9.36	14.49
rno-miR-3561-5p	nmiR01732.1:1	Endogenous1	5.84	3.02	9.06	24.74	7.47	6.08	10.34	7.09	10.16	31.96	10.77	7.98	3.93	6.53	1.05	7.8	4.26
rno-miR-3562	nmiR01733.1:1	Endogenous1	5.84	3.88	5.57	15.74	10.45	18.24	5.17	15.94	22.86	22.37	12.93	3.99	3.15	6.53	4.2	3.9	2.56
rno-miR-3563-3p	nmiR01734.1:1	Endogenous1	4.87	6.03	5.57	17.99	10.45	21.28	15.5	21.26	22.86	31.96	12.93	2.99	7.08	7.35	7.35	7.02	7.67
rno-miR-3563-5p	nmiR01735.1:1	Endogenous1	6.33	6.03	9.75	20.24	19.41	6.08	6.46	17.72	27.94	15.98	12.93	13.96	6.29	16.33	8.4	5.46	6.82
rno-miR-3564	nmiR01736.1:1	Endogenous1	12.66	17.66	27.17	42.73	26.88	33.44	32.3	14.17	35.56	44.75	19.39	8.97	3.15	8.98	6.3	5.46	1.7
rno-miR-3566	nmiR01738.1:1	Endogenous1	3.89	5.17	3.48	17.99	7.47	18.24	5.17	7.09	10.16	15.98	15.08	5.98	2.36	4.9	2.1	6.24	1.7
rno-miR-3567	nmiR01739.1:1	Endogenous1	2.43	8.62	9.06	20.24	16.43	10.64	9.04	12.4	25.4	15.98	15.08	11.96	7.08	9.8	8.4	10.14	5.97
rno-miR-3568	nmiR01740.1:1	Endogenous1	5.84	6.03	6.97	13.49	7.47	7.6	10.34	12.4	12.7	12.78	2.15	4.98	3.93	7.35	5.25	5.46	5.97
rno-miR-3569	nmiR01741.1:1	Endogenous1	9.74	5.6	9.75	22.49	17.92	15.2	12.92	10.63	22.86	19.18	15.08	21.93	11.01	8.98	13.65	7.8	12.78
rno-miR-3570	nmiR01742.1:1	Endogenous1	8.76	6.89	8.36	15.74	8.96	6.08	10.34	12.4	17.78	12.78	12.93	9.97	8.65	10.61	7.35	5.46	8.52
rno-miR-3571	nmiR01743.1:1	Endogenous1	14.12	12.49	21.6	53.97	38.83	30.4	21.96	30.12	40.64	38.35	32.32	24.92	17.3	24.49	14.7	21.84	13.64
rno-miR-3572	nmiR01744.1:1	Endogenous1	2.92	3.02	3.48	8.99	5.97	3.04	5.17	5.31	10.16	12.78	4.31	7.98	3.93	3.27	3.15	1.56	8.52
rno-miR-3573-3p	nmiR01745.1:1	Endogenous1	4.38	4.31	4.88	6.75	1.49	7.6	7.75	5.31	2.54	6.39	2.15	1.99	7.08	5.72	2.1	3.12	5.11
rno-miR-3573-5p	nmiR01746.1:1	Endogenous1	3.41	8.62	13.24	15.74	5.97	3.04	7.75	15.94	43.18	25.57	10.77	8.97	5.51	11.43	5.25	5.46	4.26
rno-miR-3575	nmiR01748.1:1	Endogenous1	21.42	18.52	8.36	15.74	26.88	19.76	24.55	14.17	35.56	54.34	43.1	10.97	16.52	10.61	15.74	15.6	7.67
rno-miR-3577	nmiR01750.1:1	Endogenous1	6.82	2.15	3.48	11.24	1.49	3.04	11.63	5.31	12.7	19.18	6.46	4.98	3.15	7.35	4.2	7.02	5.97
rno-miR-3578	nmiR01751.1:1	Endogenous1	9.74	15.94	13.93	29.23	25.39	25.84	19.38	30.12	43.18	67.12	34.48	22.93	16.52	14.7	22.04	21.84	13.64
rno-miR-3579	nmiR01752.1:1	Endogenous1	7.79	9.91	14.63	26.98	20.91	24.32	25.84	24.8	43.18	19.18	19.39	16.95	11.8	13.06	9.45	17.94	13.64
rno-miR-3580-3p	nmiR01753.1:1	Endogenous1	1.95	3.02	5.57	8.99	10.45	3.04	3.88	10.63	7.62	25.57	6.46	2.99	3.93	3.27	3.15	3.9	5.11
rno-miR-3580-5p	nmiR01754.1:1	Endogenous1	6.33	7.75	13.93	24.74	2.99	16.72	29.71	3.54	15.24	19.18	12.93	7.98	5.51	8.16	5.25	5.46	9.37
rno-miR-3581	nmiR01755.1:1	Endogenous1	8.76	9.48	12.54	35.98	32.86	24.32	15.5	40.75	45.72	73.51	30.17	22.93	16.52	22.86	13.65	12.48	11.93
rno-miR-3583-3p	nmiR01757.1:1	Endogenous1	1	1	1	2.25	1.49	1.52	1.29	1.77	2.54	3.2	2.15	1	1	1	1.05	1	1
rno-miR-3583-5p	nmiR01758.1:1	Endogenous1	3.89	3.45	5.57	8.99	10.45	4.56	6.46	17.72	12.7	15.98	19.39	5.98	3.15	6.53	6.3	3.9	1
rno-miR-3584-3p	nmiR01759.1:1	Endogenous1	6.33	10.77	9.06	26.98	13.44	10.64	14.21	23.03	40.64	38.35	23.7	13.96	8.65	11.43	7.35	7.02	10.23
rno-miR-3585-3p	nmiR01761.1:1	Endogenous1	13.63	14.65	21.6	38.23	31.36	33.44	20.67	49.61	71.13	73.51	60.33	32.9	14.16	17.15	20.99	20.28	15.34
rno-miR-3585-5p	nmiR01762.1:1	Endogenous1	35.05	25.42	13.93	62.96	67.2	21.28	91.73	51.38	73.67	3.2	2.15	1	1	1	1.05	1	1
rno-miR-3586-3p	nmiR01763.1:1	Endogenous1	6.82	5.6	8.36	24.74	10.45	6.08	9.04	14.17	15.24	12.78	12.93	9.97	7.86	6.53	10.5	7.8	7.67
rno-miR-3586-5p	nmiR01764.1:1	Endogenous1	3.41	1.72	2.79	4.5	11.95	10.64	2.58	7.09	12.7	6.39	6.46	5.98	5.51	1.63	4.2	4.68	6.82
rno-miR-3589	nmiR01767.1:1	Endogenous1	12.66	11.2	15.33	35.98	23.89	30.4	18.09	28.35	40.64	63.92	36.63	23.93	15.73	13.88	13.65	20.28	11.08
rno-miR-3590-3p	nmiR01768.1:1	Endogenous1	12.17	12.06	10.45	44.97	22.4	19.76	14.21	21.26	30.48	28.77	30.17	17.94	8.65	12.25	11.55	13.26	8.52
rno-miR-3590-5p	nmiR01769.1:1	Endogenous1	22.39	28.86	23.69	71.96	31.36	53.21	56.84	44.29	127.01	278.07	51.72	38.88	32.24	39.19	38.84	38.99	23.86
rno-miR-3592	nmiR01771.1:1	Endogenous1	11.68	10.34	13.93	31.48	31.36	28.88	36.17	26.57	50.81	60.73	30.17	18.94	11.8	17.96	25.19	14.04	15.34
rno-miR-3593-3p	nmiR01772.1:1	Endogenous1	4.38	3.45	2.79	8.99	5.97	3.04	1.29	19.49	7.62	9.59	6.46	2.99	3.15	3.27	6.3	2.34	1
rno-miR-3593-5p	nmiR01773.1:1	Endogenous1	32.62	29.29	39.02	96.69	62.72	63.85	54.26	63.78	111.77	182.19	84.04	58.82	34.6	47.35	52.48	63.17	34.09
rno-miR-3594-3p	nmiR01774.1:1	Endogenous1	1	1	11.15	2.25	1.49	1.52	1.29	1.77	2.54	3.2	2.15	1	1	1	1.05	1	1
rno-miR-3594-5p	nmiR01775.1:1	Endogenous1	36.02	31.45	43.2	110.19	119.47	68.41	72.35	90.35	104.15	131.05	94.81	75.76	44.83	68.58	57.73	43.67	48.58
rno-miR-3595	nmiR01776.1:1	Endogenous1	11.68	12.06	11.15	38.23	14.93	24.32	24.55	26.57	50.81	38.35	12.93	15.95	6.29	14.7	17.84	14.04	14.49
rno-miR-3596b	nmiR01778.1:1	Endogenous1	11.68	9.48	11.15	26.98	19.41	18.24	18.09	10.63	17.78	38.35	28.01	9.97	11.01	14.7	11.55	9.36	7.67
rno-miR-3596c	nmiR01779.1:1	Endogenous1	24.83	22.83	39.02	92.2	70.19	45.6	34.88	70.87	99.07	99.08	58.18	32.9	25.17	31.84	31.49	24.18	35.79
rno-miR-3596d	nmiR01780.1:1	Endogenous1	10.71	12.49	7.66	31.48	19.41	18.24	9.04	21.26	35.56	31.96	21.55	8.97	10.22	16.33	10.5	12.48	9.37
rno-miR-3597-5p	nmiR01782.1:1	Endogenous1	3.89	9.05	5.57	22.49	13.44	19.76	9.04	17.72	25.4	12.78	10.77	10.97	6.29	6.53	7.35	4.68	8.52
rno-miR-361	nmiR01322.1:1	Endogenous1	35.54	54.71	33.44	33.73	32.86	41.04	46.51	28.35	35.56	31.96	51.72	46.85	53.48	35.11	48.28	49.91	51.13
rno-miR-362	nmiR01324.1:1	Endogenous1	5.84	6.03	4.88	6.75	2.99	3.04	7.75	5.31	15.24	12.78	6.46	13.96	5.51	7.35	8.4	8.58	5.11
rno-miR-363	nmiR01783.1:1	Endogenous1	6.33	12.06	5.57	22.49	7.47	10.64	10.34	14.17	22.86	28.77	6.46	15.95	10.22	5.72	11.55	7.02	8.52
rno-miR-365	nmiR01326.1:1	Endogenous1	146.53	158.09	151.88	256.35	192.65	221.94	217.04	225	246.41	242.91	206.86	255.2	175.38	194.31	225.68	207.44	196.87
rno-miR-369-3p	nmiR01328.1:1	Endogenous1	5.84	10.34	6.27	17.99	11.95	16.72	7.75	15.94	15.24	25.57	2.15	5.98	7.86	8.98	7.35	3.9	7.67
rno-miR-369-5p	nmiR01329.1:1	Endogenous1	6.82	5.6	9.06	8.99	5.97	3.04	2.58	1.77	10.16	3.2	19.39	5.98	7.86	7.35	6.3	6.24	3.41
rno-miR-370	nmiR01330.1:1	Endogenous1	2.43	3.02	3.48	6.75	8.96	1.52	5.17	5.31	7.62	9.59	8.62	4.98	1.57	2.45	5.25	3.9	4.26
rno-miR-374	nmiR01331.1:1	Endogenous1	95.9	87.45	85	110.19	132.91	126.17	102.06	125.79	91.45	131.05	103.43	134.58	90.44	93.89	93.42	98.26	89.49
rno-miR-375	nmiR01332.1:1	Endogenous1	1.46	1	1	2.25	4.48	1.52	1.29	3.54	7.62	6.39	2.15	2.99	1.57	1	1.05	1.56	1.7
rno-miR-376a	nmiR01333.1:1	Endogenous1	10.22	32.74	10.45	8.99	7.47	41.04	46.51	24.8	35.56	54.34	56.02	19.94	20.45	18.78	17.84	11.7	12.78
rno-miR-376b-3p	nmiR01334.1:1	Endogenous1	5.35	5.17	6.27	15.74	13.44	10.64	11.63	7.09	25.4	9.59	15.08	5.98	6.29	5.72	3.15	3.9	3.41
rno-miR-376b-5p	nmiR01784.1:1	Endogenous1	4.38	11.63	7.66	13.49	11.95	18.24	14.21	28.35	35.56	31.96	25.86	14.95	8.65	10.61	6.3	6.24	9.37
rno-miR-376c	nmiR01335.1:1	Endogenous1	3.89	7.32	4.18	2.25	5.97	3.04	7.75	7.09	5.08	15.98	8.62	3.99	4.72	8.16	6.3	2.34	3.41
rno-miR-377	nmiR01785.1:1	Endogenous1	9.25	9.05	10.45	22.49	26.88	16.72	18.09	10.63	17.78	47.94	25.86	15.95	8.65	11.43	8.4	6.24	10.23
rno-miR-378	nmiR01337.1:1	Endogenous1	2441.35	2022.04	3279.41	2797.37	2426.79	2608.6	3165.23	2389.93	2075.39	2531.42	2243.15	3101.31	2283.09	2593.84	2196.95	2147.68	2157.01
rno-miR-379	nmiR01338.1:1	Endogenous1	3.89	4.74	3.48	8.99	4.48	6.08	3.88	8.86	5.08	25.57	2.15	2.99	1	4.08	6.3	1.56	4.26
rno-miR-380	nmiR01340.1:1	Endogenous1	1.46	2.58	2.79	4.5	2.99	6.08	2.58	15.94	7.62	9.59	6.46	1	1	4.08	2.1	4.68	1.7
rno-miR-381	nmiR01786.1:1	Endogenous1	10.71	7.32	6.27	15.74	7.47	9.12	3.88	12.4	7.62	6.39	2.15	7.98	5.51	3.27	4.2	5.46	11.08
rno-miR-382	nmiR01342.1:1	Endogenous1	5.84	4.74	6.27	8.99	5.97	4.56	5.17	8.86	5.08	6.39	4.31	4.98	7.08	7.35	5.25	3.9	7.67
rno-miR-383	nmiR01787.1:1	Endogenous1	3.41	4.31	4.88	8.99	7.47	3.04	3.88	10.63	10.16	12.78	8.62	6.98	1	8.16	6.3	3.9	6.82
rno-miR-384-3p	nmiR01344.1:1	Endogenous1	7.3	8.62	4.88	24.74	2.99	21.28	9.04	15.94	38.1	9.59	10.77	1.99	3.93	2.45	6.3	4.68	5.11
rno-miR-384-5p	nmiR01345.1:1	Endogenous1	4.87	5.6	4.18	8.99	5.97	4.56	6.46	7.09	2.54	6.39	4.31	7.98	3.15	4.9	1.05	2.34	3.41
rno-miR-409-3p	nmiR01788.1:1	Endogenous1	7.79	4.74	7.66	8.99	8.96	18.24	6.46	12.4	17.78	19.18	25.86	2.99	3.93	5.72	9.45	7.02	3.41
rno-miR-409-5p	nmiR01860.1:1	Endogenous1	6.33	3.45	5.57	2.25	1.49	1.52	1.29	1.77	12.7	3.2	6.46	1	1	1	1.05	1	1
rno-miR-410	nmiR01348.1:2	Endogenous1	4.87	3.45	1.39	4.5	1.49	9.12	1.29	5.31	7.62	6.39	8.62	3.99	3.15	1.63	2.1	1.56	5.97
rno-miR-411	nmiR01349.1:2	Endogenous1	324.7	325.23	397.82	548.68	416.66	443.89	430.21	425.19	459.79	524.18	346.92	345.92	392.44	473.54	310.7	328.31	378.39
rno-miR-412	nmiR01789.1:1	Endogenous1	3.41	2.15	2.09	6.75	4.48	3.04	7.75	10.63	7.62	15.98	12.93	2.99	3.15	4.9	4.2	1	1.7
rno-miR-421	nmiR01790.1:1	Endogenous1	26.29	22.4	28.57	96.69	73.18	60.81	55.55	76.18	139.71	150.22	96.97	51.84	40.11	45.72	47.23	25.73	34.94
rno-miR-423	nmiR01352.1:1	Endogenous1	66.21	62.46	71.06	204.63	234.47	158.1	180.87	207.28	193.06	204.56	131.44	255.2	123.47	137.98	165.85	151.29	135.51
rno-miR-425	nmiR01354.1:1	Endogenous1	37	39.63	48.07	38.23	55.26	36.48	32.3	31.89	38.1	12.78	28.01	48.85	33.82	37.56	39.89	44.45	35.79
rno-miR-429	nmiR01355.1:1	Endogenous1	3.41	6.03	2.79	8.99	5.97	9.12	7.75	8.86	17.78	3.2	8.62	2.99	3.93	7.35	7.35	4.68	6.82
rno-miR-431	nmiR01356.1:1	Endogenous1	6.82	6.89	9.06	4.5	4.48	9.12	10.34	12.4	22.86	19.18	17.24	7.98	6.29	7.35	7.35	6.24	7.67
rno-miR-433	nmiR01358.1:1	Endogenous1	4.87	3.45	4.88	8.99	1.49	6.08	5.17	10.63	10.16	6.39	6.46	11.96	3.93	3.27	2.1	4.68	5.97
rno-miR-434	nmiR01359.1:1	Endogenous1	12.66	10.77	9.06	15.74	16.43	22.8	18.09	30.12	35.56	9.59	23.7	17.94	15.73	25.31	19.94	9.36	11.93
rno-miR-448	nmiR01791.1:1	Endogenous1	13.63	14.22	16.72	15.74	16.43	15.2	21.96	17.72	27.94	9.59	30.17	4.98	4.72	10.61	6.3	6.24	9.37
rno-miR-449a	nmiR01362.1:1	Endogenous1	9.25	8.62	6.27	15.74	11.95	4.56	10.34	12.4	15.24	19.18	6.46	8.97	11.8	12.25	7.35	6.24	11.93
rno-miR-449c-3p	nmiR01792.1:1	Endogenous1	30.18	32.31	37.62	101.19	68.7	60.81	33.59	74.41	111.77	166.2	68.95	67.79	34.6	45.72	48.28	49.13	37.5
rno-miR-449c-5p	nmiR01364.1:2	Endogenous1	4.38	4.74	6.27	4.5	5.97	12.16	6.46	7.09	17.78	12.78	17.24	1.99	4.72	6.53	7.35	7.02	5.11
rno-miR-450a	nmiR01793.1:1	Endogenous1	293.06	267.08	330.24	213.63	182.2	186.98	208	205.51	226.08	214.15	183.16	174.45	228.07	225.34	161.65	172.34	170.45
rno-miR-451	nmiR01861.1:1	Endogenous1	176.71	104.25	66.19	42.73	80.64	36.48	18.09	49.61	58.43	67.12	90.5	29.91	71.57	109.4	67.18	86.56	58.8
rno-miR-455	nmiR01794.1:1	Endogenous1	35.54	35.75	38.32	92.2	67.2	71.45	41.34	63.78	78.75	89.49	73.26	45.86	33.03	43.27	39.89	40.55	28.12
rno-miR-463	nmiR01795.1:1	Endogenous1	4.38	5.6	5.57	15.74	11.95	6.08	9.04	10.63	22.86	31.96	10.77	6.98	3.15	4.08	4.2	7.8	7.67
rno-miR-465	nmiR01796.1:1	Endogenous1	12.66	12.49	9.06	42.73	13.44	13.68	10.34	31.89	45.72	38.35	38.79	17.94	19.66	17.96	15.74	20.28	16.19
rno-miR-466b	nmiR01797.1:1	Endogenous1	11.68	12.06	23.69	51.72	43.31	27.36	24.55	49.61	68.59	86.3	58.18	26.92	22.81	16.33	28.34	25.73	22.16
rno-miR-466c	nmiR01798.1:1	Endogenous1	1	1	1	2.25	1.49	1.52	1.29	1.77	2.54	3.2	2.15	1	1	1	1.05	1	1
rno-miR-466d	nmiR01799.1:1	Endogenous1	16.55	16.8	25.78	56.22	46.3	44.08	40.05	42.52	45.72	95.89	66.8	29.91	19.66	32.66	27.29	26.51	26.42
rno-miR-471	nmiR01862.1:1	Endogenous1	3.89	3.02	2.79	11.24	2.99	3.04	1.29	8.86	2.54	25.57	6.46	9.97	2.36	4.9	3.15	1	5.11
rno-miR-483	nmiR01800.1:1	Endogenous1	14.12	12.92	10.45	11.24	14.93	16.72	9.04	21.26	12.7	19.18	17.24	20.93	21.23	17.15	19.94	10.14	14.49
rno-miR-484	nmiR01406.1:1	Endogenous1	3.41	5.17	4.18	4.5	4.48	6.08	1.29	17.72	12.7	28.77	10.77	1.99	3.15	4.08	6.3	7.8	5.11
rno-miR-485	nmiR01407.1:2	Endogenous1	17.04	17.23	30.66	22.49	13.44	9.12	6.46	7.09	7.62	22.37	4.31	14.95	11.01	8.98	14.7	14.82	11.08
rno-miR-487b	nmiR01409.1:1	Endogenous1	5.84	3.88	2.79	2.25	2.99	4.56	3.88	7.09	20.32	15.98	8.62	5.98	2.36	3.27	5.25	1.56	2.56
rno-miR-488	nmiR01410.1:1	Endogenous1	2.43	4.31	5.57	6.75	5.97	15.2	7.75	15.94	12.7	9.59	10.77	8.97	7.86	6.53	6.3	2.34	5.11
rno-miR-489	nmiR01801.1:1	Endogenous1	12.66	12.06	9.75	24.74	14.93	22.8	15.5	14.17	27.94	41.55	23.7	16.95	9.44	16.33	13.65	12.48	6.82
rno-miR-490	nmiR01412.1:1	Endogenous1	17.53	26.71	15.33	8.99	17.92	27.36	14.21	35.43	30.48	15.98	25.86	18.94	16.52	15.51	14.7	26.51	29.83
rno-miR-493	nmiR01802.1:1	Endogenous1	5.35	5.6	4.88	17.99	16.43	9.12	5.17	12.4	15.24	22.37	15.08	9.97	1.57	8.98	4.2	7.02	7.67
rno-miR-494	nmiR01803.1:1	Endogenous1	6.82	3.45	3.48	6.75	10.45	15.2	7.75	5.31	12.7	22.37	21.55	10.97	3.93	5.72	3.15	4.68	4.26
rno-miR-495	nmiR01416.1:1	Endogenous1	5.84	8.62	4.88	8.99	5.97	6.08	12.92	5.31	20.32	12.78	4.31	9.97	6.29	8.16	11.55	5.46	7.67
rno-miR-496	nmiR01804.1:1	Endogenous1	6.33	6.03	6.97	11.24	4.48	7.6	10.34	3.54	12.7	12.78	10.77	5.98	3.93	10.61	3.15	7.02	7.67
rno-miR-497	nmiR01418.1:1	Endogenous1	34.08	25.85	21.6	15.74	14.93	13.68	27.13	38.98	17.78	22.37	28.01	43.86	33.82	27.76	39.89	40.55	28.98
rno-miR-499	nmiR01419.1:1	Endogenous1	9069.76	8106.27	9767.16	4299.49	4938.71	4171.33	4030.82	4326.32	4447.99	4123.14	3585.59	2558.01	5142.65	5929.01	3919.45	3875.03	4184.49
rno-miR-500	nmiR01420.1:1	Endogenous1	3.41	1.72	4.88	17.99	8.96	3.04	6.46	8.86	2.54	9.59	8.62	11.96	7.08	8.16	4.2	3.12	7.67
rno-miR-501	nmiR01805.1:1	Endogenous1	22.39	28.43	46.68	58.47	67.2	50.17	62.01	65.55	78.75	143.83	81.88	41.87	23.59	30.21	32.54	29.63	23.86
rno-miR-503	nmiR01423.1:1	Endogenous1	18.5	11.2	22.29	13.49	5.97	7.6	10.34	12.4	25.4	31.96	17.24	12.96	7.08	9.8	17.84	4.68	3.41
rno-miR-504	nmiR01806.1:1	Endogenous1	10.22	10.34	11.84	22.49	26.88	15.2	16.8	19.49	48.26	28.77	23.7	18.94	13.37	12.25	15.74	19.5	19.6
rno-miR-505	nmiR01807.1:1	Endogenous1	5.35	9.48	5.57	8.99	5.97	12.16	5.17	8.86	22.86	22.37	17.24	7.98	5.51	7.35	5.25	5.46	5.97
rno-miR-511	nmiR01808.1:1	Endogenous1	1	1	1	2.25	1.49	1.52	1.29	1.77	2.54	3.2	2.15	1	1	1	1.05	1	1
rno-miR-532-3p	nmiR01429.1:1	Endogenous1	10.71	14.65	9.06	24.74	22.4	21.28	18.09	30.12	33.02	25.57	25.86	52.83	27.53	20.41	31.49	27.29	34.09
rno-miR-532-5p	nmiR01809.1:1	Endogenous1	40.89	47.38	25.08	2.25	1.49	1.52	1.29	1.77	2.54	3.2	2.15	1	1	1	1.05	1	1
rno-miR-539	nmiR01431.1:2	Endogenous1	18.5	14.22	18.11	69.71	31.36	33.44	42.63	37.2	60.97	67.12	28.01	40.87	22.81	29.39	43.04	24.18	34.09
rno-miR-540	nmiR01810.1:1	Endogenous1	6.33	6.89	7.66	17.99	2.99	16.72	9.04	12.4	22.86	9.59	15.08	10.97	12.58	5.72	6.3	10.14	7.67
rno-miR-541	nmiR01434.1:1	Endogenous1	3.89	1.72	1.39	8.99	1.49	1.52	3.88	1.77	15.24	6.39	8.62	6.98	1	3.27	1.05	3.9	1.7
rno-miR-542-3p	nmiR01435.1:2	Endogenous1	29.7	26.71	29.26	22.49	31.36	15.2	21.96	21.26	15.24	9.59	15.08	17.94	16.52	21.23	12.6	16.38	17.9
rno-miR-542-5p	nmiR01436.1:1	Endogenous1	34.56	28	34.14	20.24	32.86	30.4	24.55	23.03	63.51	35.16	28.01	24.92	31.46	32.66	25.19	24.95	39.2
rno-miR-543	nmiR01811.1:1	Endogenous1	30.18	101.66	48.07	56.22	49.28	44.08	46.51	62.01	60.97	86.3	68.95	75.76	58.98	53.89	90.27	73.31	67.33
rno-miR-544	nmiR01812.1:1	Endogenous1	1	1	1	2.25	1.49	1.52	1.29	1.77	2.54	3.2	2.15	1	1	1	1.05	1	1
rno-miR-547	nmiR01813.2:2	Endogenous1	29.21	40.92	25.08	20.24	11.95	9.12	9.04	10.63	22.86	25.57	12.93	14.95	11.8	13.88	8.4	13.26	12.78
rno-miR-551b	nmiR01814.1:1	Endogenous1	6.33	9.05	9.06	13.49	11.95	27.36	10.34	26.57	27.94	38.35	28.01	9.97	11.01	11.43	9.45	9.36	12.78
rno-miR-568	nmiR01442.1:1	Endogenous1	9.74	8.62	13.24	33.73	23.89	22.8	21.96	30.12	38.1	35.16	15.08	18.94	13.37	19.59	17.84	11.7	5.97
rno-miR-582	nmiR01446.1:1	Endogenous1	8.28	9.91	8.36	8.99	4.48	10.64	5.17	14.17	2.54	22.37	4.31	7.98	3.93	4.9	5.25	7.02	7.67
rno-miR-592	nmiR01863.1:1	Endogenous1	4.38	3.02	4.18	20.24	11.95	4.56	10.34	10.63	20.32	19.18	15.08	2.99	2.36	3.27	1.05	3.12	4.26
rno-miR-598-3p	nmiR01815.2:2	Endogenous1	6.82	12.06	5.57	6.75	10.45	9.12	5.17	10.63	20.32	22.37	17.24	8.97	6.29	7.35	5.25	6.24	7.67
rno-miR-598-5p	nmiR01816.1:1	Endogenous1	1	1	1	2.25	1.49	1.52	1.29	1.77	2.54	3.2	2.15	1	1	1	1.05	1	1
rno-miR-615	nmiR01453.1:1	Endogenous1	4.87	3.02	6.27	2.25	5.97	1.52	2.58	10.63	10.16	19.18	2.15	1	1	3.27	3.15	7.02	3.41
rno-miR-628	nmiR01817.1:1	Endogenous1	1	1	1	2.25	1.49	1.52	1.29	1.77	2.54	3.2	2.15	1	1	1	1.05	1	1
rno-miR-632	nmiR01818.1:1	Endogenous1	2.92	4.74	4.88	8.99	5.97	3.04	3.88	14.17	25.4	22.37	8.62	2.99	3.93	2.45	4.2	3.9	4.26
rno-miR-652	nmiR01454.1:1	Endogenous1	36.02	33.6	44.59	38.23	80.64	57.77	60.72	53.15	78.75	54.34	36.63	59.81	46.4	46.54	48.28	49.13	49.43
rno-miR-653	nmiR01819.1:1	Endogenous1	2.43	3.02	2.79	2.25	5.97	3.04	1.29	7.09	2.54	6.39	10.77	2.99	2.36	2.45	1.05	2.34	1.7
rno-miR-665	nmiR01820.1:1	Endogenous1	2.92	1.29	1	2.25	1.49	1.52	3.88	5.31	5.08	6.39	6.46	2.99	1	4.08	1.05	3.9	4.26
rno-miR-666	nmiR01821.1:1	Endogenous1	1	1.72	2.09	4.5	1.49	3.04	2.58	1.77	7.62	6.39	2.15	1	3.15	2.45	1.05	1.56	1
rno-miR-667	nmiR01822.1:1	Endogenous1	5.35	8.62	9.06	17.99	5.97	7.6	6.46	8.86	12.7	12.78	15.08	8.97	3.15	7.35	5.25	9.36	1
rno-miR-668	nmiR01463.1:1	Endogenous1	3.89	5.17	3.48	4.5	11.95	7.6	5.17	10.63	5.08	6.39	8.62	2.99	7.08	3.27	2.1	4.68	5.11
rno-miR-671	nmiR01477.1:1	Endogenous1	4.38	3.02	3.48	4.5	4.48	4.56	1.29	3.54	2.54	6.39	2.15	6.98	1.57	2.45	3.15	3.12	1
rno-miR-672	nmiR01479.1:1	Endogenous1	3.41	1.72	3.48	2.25	4.48	1.52	2.58	8.86	2.54	12.78	8.62	1	1	3.27	1.05	1.56	1
rno-miR-673	nmiR01823.1:1	Endogenous1	1	1.29	1	2.25	1.49	1.52	1.29	1.77	2.54	6.39	2.15	1.99	1	1.63	3.15	2.34	1
rno-miR-674-3p	nmiR01824.1:1	Endogenous1	23.85	30.15	24.38	44.97	55.26	45.6	36.17	37.2	30.48	47.94	28.01	40.87	29.1	41.64	37.79	35.87	51.13
rno-miR-674-5p	nmiR01482.1:1	Endogenous1	29.7	20.68	26.47	62.96	59.74	39.52	41.34	42.52	38.1	63.92	30.17	44.86	36.96	35.11	30.44	32.75	47.73
rno-miR-675	nmiR01484.1:2	Endogenous1	2.92	5.6	4.18	6.75	5.97	1.52	7.75	7.09	7.62	6.39	6.46	1.99	3.15	4.08	3.15	4.68	3.41
rno-miR-678	nmiR01825.1:1	Endogenous1	3.41	6.46	3.48	4.5	10.45	6.08	2.58	7.09	5.08	12.78	6.46	4.98	3.15	4.9	1.05	4.68	4.26
rno-miR-702-3p	nmiR01826.1:1	Endogenous1	4.87	6.03	3.48	24.74	7.47	7.6	6.46	10.63	15.24	15.98	10.77	7.98	5.51	11.43	15.74	10.14	8.52
rno-miR-702-5p	nmiR01827.1:1	Endogenous1	1.95	2.58	2.09	4.5	1.49	4.56	2.58	7.09	5.08	9.59	4.31	1	5.51	3.27	4.2	3.12	1.7
rno-miR-708	nmiR01516.1:1	Endogenous1	2.43	2.58	3.48	2.25	1.49	3.04	6.46	3.54	2.54	6.39	2.15	1.99	1	1.63	1.05	1	1
rno-miR-711	nmiR01828.1:1	Endogenous1	2.92	1	1	2.25	1.49	7.6	1.29	1.77	10.16	3.2	2.15	1	1	1	1.05	1	1
rno-miR-741-3p	nmiR01829.1:1	Endogenous1	5.35	6.03	6.27	2.25	1.49	9.12	1.29	5.31	25.4	3.2	2.15	4.98	2.36	1	6.3	3.12	5.11
rno-miR-741-5p	nmiR01830.1:1	Endogenous1	3.41	2.58	4.18	2.25	1.49	4.56	1.29	7.09	2.54	6.39	2.15	1	1	1	1.05	1	1
rno-miR-742	nmiR01831.1:1	Endogenous1	1.46	2.58	1.39	2.25	1.49	3.04	1.29	1.77	12.7	3.2	4.31	1	1	1	1.05	1	1
rno-miR-743a	nmiR01832.1:1	Endogenous1	4.87	3.45	2.09	2.25	4.48	1.52	1.29	5.31	5.08	9.59	6.46	2.99	2.36	1	1.05	2.34	5.11
rno-miR-743b	nmiR01833.1:1	Endogenous1	1.46	2.58	6.97	4.5	2.99	1.52	7.75	5.31	12.7	9.59	8.62	1	1	1.63	1.05	3.12	5.11
rno-miR-758	nmiR01834.1:1	Endogenous1	3.41	3.02	2.09	15.74	4.48	7.6	9.04	8.86	12.7	12.78	12.93	7.98	4.72	1.63	1.05	1	3.41
rno-miR-759	nmiR01536.1:1	Endogenous1	1.95	1.72	1	2.25	2.99	1.52	2.58	5.31	2.54	3.2	2.15	1.99	1.57	1.63	1.05	2.34	1
rno-miR-760-3p	nmiR01537.1:1	Endogenous1	1.46	3.88	4.88	2.25	1.49	3.04	1.29	5.31	5.08	6.39	8.62	1.99	3.15	1.63	4.2	1.56	4.26
rno-miR-760-5p	nmiR01835.1:1	Endogenous1	1.95	2.58	5.57	2.25	1.49	9.12	3.88	5.31	7.62	9.59	6.46	6.98	3.93	3.27	1.05	1	1.7
rno-miR-761	nmiR01538.1:2	Endogenous1	1.46	1.72	4.18	8.99	2.99	3.04	2.58	7.09	7.62	6.39	4.31	1.99	1	4.08	4.2	2.34	1
rno-miR-764	nmiR01836.1:1	Endogenous1	2.43	5.17	2.79	4.5	2.99	3.04	2.58	1.77	2.54	6.39	4.31	1	2.36	2.45	7.35	6.24	5.11
rno-miR-770	nmiR01545.1:1	Endogenous1	1	2.15	3.48	2.25	4.48	3.04	5.17	3.54	7.62	3.2	2.15	1	1	1.63	1.05	1	2.56
rno-miR-7a	nmiR01546.1:1	Endogenous1	10.71	18.95	21.6	22.49	19.41	18.24	11.63	10.63	25.4	38.35	32.32	23.93	21.23	11.43	25.19	14.04	17.04
rno-miR-7b	nmiR01547.1:1	Endogenous1	6.33	15.51	6.97	15.74	4.48	13.68	21.96	12.4	25.4	25.57	15.08	13.96	8.65	4.9	6.3	9.36	7.67
rno-miR-802	nmiR01837.1:1	Endogenous1	6.82	9.48	6.97	24.74	8.96	22.8	11.63	12.4	35.56	22.37	17.24	8.97	6.29	5.72	2.1	3.9	9.37
rno-miR-871	nmiR01838.1:1	Endogenous1	6.33	5.17	7.66	11.24	8.96	4.56	10.34	17.72	35.56	25.57	10.77	6.98	7.86	4.9	8.4	6.24	6.82
rno-miR-872	nmiR01551.1:1	Endogenous1	54.04	59.45	62.7	47.22	41.82	42.56	29.71	40.75	43.18	63.92	38.79	27.91	36.96	40.82	35.69	34.31	34.94
rno-miR-873	nmiR01552.1:1	Endogenous1	1	1.29	2.09	6.75	1.49	6.08	2.58	1.77	2.54	9.59	4.31	1	1	3.27	1.05	1	1
rno-miR-874	nmiR01553.1:1	Endogenous1	7.3	6.46	6.27	4.5	2.99	7.6	9.04	8.86	15.24	22.37	10.77	7.98	4.72	6.53	2.1	3.9	5.11
rno-miR-875	nmiR01555.1:1	Endogenous1	1.95	3.02	3.48	4.5	1.49	1.52	2.58	1.77	5.08	22.37	2.15	1.99	1.57	1	2.1	1.56	3.41
rno-miR-876	nmiR01839.1:1	Endogenous1	4.38	4.74	6.27	4.5	8.96	6.08	14.21	12.4	20.32	9.59	10.77	10.97	7.08	4.08	5.25	2.34	5.97
rno-miR-877	nmiR01558.1:1	Endogenous1	3.41	5.6	4.18	2.25	7.47	9.12	3.88	7.09	7.62	6.39	6.46	1	2.36	2.45	1.05	3.9	1.7
rno-miR-878	nmiR01840.1:1	Endogenous1	1	3.45	3.48	2.25	2.99	1.52	1.29	3.54	17.78	9.59	12.93	1	2.36	1	1.05	1.56	2.56
rno-miR-879	nmiR01561.1:1	Endogenous1	3.89	1.29	2.09	11.24	1.49	1.52	3.88	7.09	7.62	3.2	6.46	2.99	5.51	3.27	3.15	2.34	1.7
rno-miR-880	nmiR01841.1:1	Endogenous1	3.41	2.58	4.18	20.24	2.99	4.56	2.58	10.63	27.94	15.98	6.46	2.99	7.08	8.98	4.2	6.24	3.41
rno-miR-881	nmiR01842.1:1	Endogenous1	2.92	2.15	3.48	11.24	1.49	4.56	1.29	8.86	5.08	12.78	4.31	2.99	3.15	1	1.05	3.12	1
rno-miR-883	nmiR01567.1:1	Endogenous1	1	2.15	2.09	2.25	1.49	3.04	1.29	1.77	2.54	3.2	2.15	1	1	1	1.05	1	1.7
rno-miR-9	nmiR01569.1:1	Endogenous1	51.6	86.59	63.4	56.22	35.84	72.97	60.72	83.27	73.67	54.34	66.8	72.77	53.48	56.33	73.48	49.91	59.66
rno-miR-92a	nmiR01570.1:1	Endogenous1	3.89	6.03	1	11.24	7.47	1.52	6.46	3.54	12.7	3.2	6.46	12.96	3.15	2.45	4.2	5.46	5.11
rno-miR-92b	nmiR01571.1:1	Endogenous1	3.41	8.62	9.75	4.5	5.97	7.6	10.34	12.4	22.86	25.57	12.93	6.98	5.51	8.98	6.3	6.24	5.97
rno-miR-93	nmiR01572.1:1	Endogenous1	81.3	67.2	88.48	116.93	147.85	104.89	102.06	111.61	142.25	86.3	146.53	111.65	105.39	90.63	83.97	103.72	80.96
rno-miR-935	nmiR01843.1:1	Endogenous1	1.46	2.15	2.09	2.25	5.97	6.08	1.29	1.77	2.54	19.18	2.15	1.99	1	4.08	4.2	3.9	2.56
rno-miR-96	nmiR01573.1:1	Endogenous1	17.53	20.68	18.81	20.24	26.88	9.12	25.84	24.8	17.78	22.37	28.01	7.98	14.94	14.7	23.09	14.82	19.6
rno-miR-98	nmiR01574.2:2	Endogenous1	166.98	336.43	157.46	269.84	188.17	259.95	192.5	232.08	261.65	300.45	303.83	191.4	319.3	175.54	245.62	268.27	276.98
rno-miR-99a	nmiR01575.1:1	Endogenous1	686.4	770.22	897.36	872.49	907.99	957.7	904.35	894.67	1031.35	1256.12	564.56	904.18	975.99	1005.04	997.18	942.83	986.89
rno-miR-99b	nmiR01576.2:2	Endogenous1	145.56	206.77	109.38	375.53	267.32	256.91	210.58	294.09	309.91	399.53	374.94	419.69	255.6	250.65	282.36	273.72	265.05
Actb	NM_031144.2:682	Housekeeping	707.82	517.36	749.66	1920.38	1968.32	1416.79	1126.56	1495.26	2784.12	3819.5	1439.41	956.01	1022.4	931.56	863.88	967	1191.43
B2m	NM_012512.1:285	Housekeeping	1058.32	872.74	1185.8	1695.51	2504.45	1971.65	1303.56	1737.97	3198.19	3669.28	1833.74	2586.92	1878.06	1143.84	1731.95	2117.27	2791.93
Gapdh	NM_017008.2:850	Housekeeping	2662.85	2853	2604.99	5810.61	6629.25	5195.93	4461.03	7102.47	8309.19	12241.6	5828.75	11058.5	8054.91	7004.27	7780.13	6389.23	8229.21
Rpl19	NM_031103.1:592	Housekeeping	313.02	289.48	252.91	638.63	698.92	559.42	481.89	1024	1071.99	1562.96	825.29	1588.04	1369.22	1016.47	1106.35	1017.69	1214.44
LIG_NEG_A	nmiR00810.1:1	Ligation	7.79	3.88	3.48	4.5	2.99	4.56	5.17	3.54	7.62	6.39	4.31	1.99	5.51	8.16	2.1	3.9	7.67
LIG_NEG_B	nmiR00828.1:1	Ligation	4.38	2.58	1.39	2.25	2.99	10.64	5.17	5.31	7.62	9.59	6.46	1.99	1.57	4.08	2.1	4.68	5.11
LIG_NEG_C	nmiR00803.1:1	Ligation	2.43	4.74	3.48	2.25	1.49	3.04	5.17	3.54	7.62	3.2	2.15	2.99	2.36	1.63	1.05	2.34	1
LIG_POS_A	nmiR00813.1:1	Ligation	15464	12533.3	16067.5	26505.3	18823	19579.7	18173.6	25956.2	33465.4	36478.6	29012.3	17045.8	14160.2	15296.1	16604.7	14899.6	8131.2
LIG_POS_B	nmiR00809.1:1	Ligation	2952.5	2610.05	2715.07	5435.08	3633.47	3852.1	3494.67	4820.61	5814.65	6635.38	6177.82	3586.79	2774.62	3082.07	3347.39	3117.8	1714.7
LIG_POS_C	nmiR00811.1:1	Ligation	267.75	217.97	282.17	389.02	371.86	373.96	357.86	435.82	556.32	578.52	342.61	383.8	276.05	315.96	326.45	294	187.49
NEG_A	ERCC_00096.1:230	Negative	13	9	11	2	11	3	9	5	5	4	6	9	8	4	3	5	7
NEG_B	ERCC_00041.1:440	Negative	4	10	5	7	8	7	8	9	2	3	6	5	3	2	6	5	1
NEG_C	ERCC_00019.1:140	Negative	41	53	35	14	12	16	23	39	30	31	28	26	38	48	26	31	50
NEG_D	ERCC_00076.1:355	Negative	1	11	9	3	6	6	5	4	5	5	11	2	4	8	6	6	3
NEG_E	ERCC_00098.1:785	Negative	7	14	12	14	5	12	8	9	10	7	8	6	5	12	6	6	12
NEG_F	ERCC_00126.1:220	Negative	22	14	22	10	19	9	16	14	11	4	9	12	7	7	5	21	6
NEG_G	ERCC_00144.1:15	Negative	1	1	2	3	1	1	2	1	1	3	1	2	2	5	5	2	6
NEG_H	ERCC_00154.1:115	Negative	3	1	5	3	4	2	6	4	1	1	2	3	4	3	3	1	5
POS_A	ERCC_00117.1:385	Positive	28202	27892	25921	23812	27704	23141	23718	24605	27056	29239	22675	40733	39708	39208	34937	36702	34274
POS_B	ERCC_00112.1:695	Positive	8628	8162	7611	6452	7201	6611	6923	6645	7143	7758	6037	10574	10198	10827	9139	9688	8905
POS_C	ERCC_00002.1:850	Positive	2413	2406	2109	1701	2128	1789	1932	1650	1855	1934	1529	2852	2711	2874	2344	2399	2265
POS_D	ERCC_00092.1:540	Positive	641	535	543	455	539	472	508	545	525	557	406	752	711	754	685	676	561
POS_E	ERCC_00035.1:485	Positive	80	101	94	87	84	72	86	66	85	105	65	140	138	128	116	100	107
POS_F	ERCC_00034.1:195	Positive	45	62	57	55	54	53	39	49	57	61	49	92	69	70	64	47	70
ath-miR159a	nmiR01610.1:1	SpikeIn	5.84	4.74	4.18	6.75	8.96	9.12	6.46	8.86	7.62	25.57	8.62	3.99	7.08	4.9	4.2	1.56	7.67
cel-miR-248	nmiR01612.1:1	SpikeIn	1.46	1.29	4.18	11.24	11.95	6.08	3.88	7.09	10.16	6.39	6.46	3.99	3.15	4.9	4.2	2.34	4.26
cel-miR-254	nmiR01613.1:1	SpikeIn	2.92	3.02	5.57	6.75	8.96	7.6	2.58	5.31	7.62	6.39	6.46	1	1	4.9	4.2	3.12	4.26
osa-miR414	nmiR01622.1:1	SpikeIn	1	6.46	5.57	2.25	7.47	6.08	9.04	1.77	2.54	3.2	10.77	3.99	3.93	4.08	2.1	3.12	2.56
osa-miR442	nmiR01625.1:1	SpikeIn	3.41	2.15	4.18	11.24	4.48	3.04	5.17	7.09	5.08	6.39	8.62	1.99	1	4.08	3.15	1.56	2.56
